# Supplementary material for: N-(3-Nitro­benzo­yl)benzene­sulfonamide
Source: Acta Crystallogr Sect E Struct Rep Online. 2012 Apr 21;68(Pt 5):o1507. doi: 10.1107/S1600536812016765 (PMC3344615; doi:10.1107/S1600536812016765)
Supplement: Supplementary file 2 [file e-68-o1507-Isup2.hkl]

# 
# h,k,l, Fc-squared, Fo-squared, sigma(Fo-squared) and status flag 
# 
data_I
_shelx_title ' DAS10B P212121' 
_shelx_refln_list_code          4 
_shelx_F_calc_maximum      148.82 
_exptl_crystal_F_000       632.00 
_reflns_d_resolution_high  0.8401 
 
loop_ 
 _symmetry_equiv_pos_as_xyz 
 'x, y, z' 
 '-x+1/2, -y, z+1/2' 
 'x+1/2, -y+1/2, -z' 
 '-x, y+1/2, -z+1/2' 
 
_cell_length_a     5.1053 
_cell_length_b    13.0780 
_cell_length_c    20.1630 
_cell_angle_alpha  90.000 
_cell_angle_beta   90.000 
_cell_angle_gamma  90.000 
 
_shelx_F_squared_multiplier     1.000 
 
loop_ 
 _refln_index_h 
 _refln_index_k 
 _refln_index_l 
 _refln_F_squared_calc 
 _refln_F_squared_meas 
 _refln_F_squared_sigma 
 _refln_observed_status 
   2   0   0      994.14     1014.34     14.25 o 
   4   0   0       51.88       44.82      6.39 o 
   6   0   0      238.79      261.72     12.74 o 
   1   1   0    17017.88    16727.82    153.14 o 
   2   1   0       85.15       71.76      1.66 o 
   3   1   0        6.75       12.61      2.24 o 
   4   1   0      489.49      497.80     12.43 o 
   5   1   0       88.53       96.62      9.70 o 
   6   1   0        3.85       31.93      5.70 o 
   0   2   0      149.74      200.44      4.22 o 
   1   2   0     1598.15     1770.23      7.93 o 
   2   2   0       68.46       67.93      3.48 o 
   3   2   0     3283.19     3369.19     20.14 o 
   4   2   0      282.50      303.75     11.40 o 
   5   2   0       44.16       54.39     15.41 o 
   6   2   0        0.14       -3.70     11.07 o 
   1   3   0     2044.40     2093.38      8.21 o 
   2   3   0      732.30      715.72     16.85 o 
   3   3   0      534.23      569.12      5.40 o 
   4   3   0      267.48      264.01      5.50 o 
   5   3   0       21.24       39.64      5.78 o 
   0   4   0    13463.35    13811.32     43.24 o 
   1   4   0      128.22      162.22      6.72 o 
   2   4   0      176.40      217.55      4.28 o 
   3   4   0       60.08       62.06      7.40 o 
   4   4   0        1.29        2.03      3.62 o 
   5   4   0        0.01       17.82      4.89 o 
   1   5   0       84.82       55.00      2.50 o 
   2   5   0     1847.72     1927.56     12.21 o 
   3   5   0       47.70       57.68      3.11 o 
   4   5   0      167.44      182.85     25.60 o 
   5   5   0        6.24       -6.05      6.05 o 
   0   6   0        0.26        0.19      3.93 o 
   1   6   0     3369.28     3646.69     25.12 o 
   2   6   0      162.43      180.63      3.68 o 
   3   6   0      456.82      476.28     12.47 o 
   4   6   0       37.21       33.08      7.67 o 
   5   6   0      104.98       92.66      6.97 o 
   1   7   0        8.82        2.55      4.50 o 
   2   7   0      146.24      175.14      7.07 o 
   3   7   0        1.39       14.69      8.27 o 
   4   7   0      122.50      120.86      9.56 o 
   5   7   0       23.46       54.79     15.29 o 
   0   8   0     1049.77     1024.34     17.52 o 
   1   8   0       60.37       38.73      3.51 o 
   2   8   0        0.50        4.89      5.24 o 
   3   8   0        2.46       -5.12      5.35 o 
   4   8   0      101.24      116.85      6.46 o 
   5   8   0       41.81       28.67      5.92 o 
   1   9   0      241.67      241.38      6.86 o 
   2   9   0      266.11      272.56     11.73 o 
   3   9   0       59.13       68.60     14.67 o 
   4   9   0        0.65        2.75     21.19 o 
   0  10   0      121.03      115.98      7.61 o 
   1  10   0      153.04      159.99      6.41 o 
   2  10   0       83.39       98.55      8.70 o 
   3  10   0        4.09       34.04      5.83 o 
   4  10   0       52.95       99.96     45.57 o 
   1  11   0      698.11      720.11     12.62 o 
   2  11   0        1.02        5.48      5.79 o 
   3  11   0        3.02        8.12      6.93 o 
   4  11   0      162.71      120.22      8.98 o 
   0  12   0      532.63      513.93     15.82 o 
   1  12   0      120.39      121.21     18.23 o 
   2  12   0       45.79       19.52      6.61 o 
   1  13   0       28.93       17.57     35.47 o 
   2  13   0       84.85       85.11      8.58 o 
   3  13   0        9.89       -8.37      8.37 o 
   0  14   0       57.25       49.27      7.35 o 
   1  14   0        0.16       -7.27      7.27 o 
   2  14   0        7.14       61.75      8.57 o 
   1  15   0      131.10      119.59      8.72 o 
   1   0   1      331.04      317.42     16.46 o 
   2   0   1      719.77      687.48      4.57 o 
   3   0   1        6.32       10.85      1.34 o 
   4   0   1      716.05      716.43      9.31 o 
   5   0   1      128.77      127.44      6.80 o 
   6   0   1        6.39       -5.28      5.28 o 
  -6   1   1       35.92       46.59      8.28 o 
  -5   1   1       67.93       62.35     14.17 o 
  -4   1   1      143.87      140.44      4.45 o 
  -3   1   1       65.70       48.76      2.30 o 
  -2   1   1      347.65      360.79      3.42 o 
  -1   1   1      354.04      367.94      3.25 o 
   1   1   1      343.30      354.03      2.58 o 
   2   1   1      362.15      380.21      3.11 o 
   3   1   1       70.90       58.92      1.85 o 
   4   1   1      143.28      121.65      6.16 o 
   5   1   1       64.65       67.20      5.33 o 
   6   1   1       36.03       -5.17      8.15 o 
  -6   2   1        3.13       27.28      5.82 o 
  -5   2   1      247.16      262.81     27.31 o 
  -4   2   1      103.67      101.29      7.19 o 
  -3   2   1       60.62       58.36      2.55 o 
  -2   2   1      158.74      165.71      2.48 o 
  -1   2   1     5980.34     5948.66     41.27 o 
   0   2   1     1469.33     1689.67      7.89 o 
   1   2   1     5946.05     6007.64     13.82 o 
   2   2   1      157.78      163.68      2.10 o 
   3   2   1       63.75       61.07      2.47 o 
   4   2   1      104.05       99.31      4.12 o 
   5   2   1      248.32      239.72     19.01 o 
  -5   3   1      168.17      167.11      9.91 o 
  -4   3   1      165.29      162.38      6.85 o 
  -3   3   1      476.49      456.70      7.28 o 
  -2   3   1      169.62      192.26      4.90 o 
  -1   3   1      962.32     1007.75      6.55 o 
   0   3   1      266.06      296.51      4.35 o 
   1   3   1      966.40     1034.26      7.84 o 
   2   3   1      159.79      170.70      2.78 o 
   3   3   1      473.43      462.04      4.88 o 
   4   3   1      163.94      170.59      6.07 o 
   5   3   1      166.91      160.29     11.45 o 
  -5   4   1       48.33       36.18      7.75 o 
  -4   4   1      919.82      909.32     22.33 o 
  -3   4   1       84.09       78.40      4.06 o 
  -2   4   1     1598.67     1642.97     24.87 o 
  -1   4   1     1409.31     1515.61     12.71 o 
   0   4   1       91.92       98.72      3.48 o 
   1   4   1     1420.12     1496.50     11.60 o 
   2   4   1     1599.13     1677.83     12.89 o 
   3   4   1       79.70       90.72      4.60 o 
   4   4   1      916.16      895.33     38.15 o 
   5   4   1       47.65       35.40     11.20 o 
  -4   5   1       67.52       51.28      3.98 o 
  -3   5   1       55.00       59.73      3.08 o 
  -2   5   1      351.67      378.65      6.75 o 
  -1   5   1     5258.31     5417.39     55.16 o 
   0   5   1     1566.10     1602.54     11.95 o 
   1   5   1     5265.05     5546.35     54.26 o 
   2   5   1      353.39      384.62      4.27 o 
   3   5   1       60.72       60.29      4.11 o 
   4   5   1       68.54       63.94      7.03 o 
   5   5   1       32.00       22.57      7.43 o 
  -5   6   1       62.40       56.10      8.76 o 
  -4   6   1       14.55        8.01     13.36 o 
  -3   6   1      256.35      262.85      5.47 o 
  -2   6   1       16.50       20.99      2.07 o 
  -1   6   1      588.22      582.66      6.67 o 
   0   6   1     2932.43     3177.61     18.42 o 
   1   6   1      588.92      593.83     13.87 o 
   2   6   1       16.18        9.17      4.59 o 
   3   6   1      257.18      270.21      7.31 o 
   4   6   1       14.47       15.20      3.37 o 
   5   6   1       61.75       83.80     22.72 o 
  -5   7   1       27.32        0.17      7.17 o 
  -4   7   1      117.40      131.14     20.91 o 
  -3   7   1      296.83      302.28      8.01 o 
  -2   7   1       60.78       67.34      6.54 o 
  -1   7   1       87.50       90.82      5.92 o 
   0   7   1      439.22      456.29      9.96 o 
   1   7   1       91.89      101.50      6.97 o 
   2   7   1       65.99       78.58     13.92 o 
   3   7   1      299.38      292.34      7.72 o 
   4   7   1      116.59      129.72      6.28 o 
   5   7   1       28.49        7.56     10.29 o 
  -5   8   1       44.33       71.28      8.44 o 
  -4   8   1      318.99      367.50      9.68 o 
  -3   8   1       91.09       99.44      9.19 o 
  -2   8   1      362.26      362.11     13.12 o 
  -1   8   1      161.88      149.68      5.16 o 
   0   8   1      612.31      538.40      9.11 o 
   1   8   1      163.78      161.17      5.47 o 
   2   8   1      348.12      338.38     12.23 o 
   3   8   1       91.61      103.68      7.22 o 
   4   8   1      330.04      317.02      9.15 o 
   5   8   1       44.74       46.76      6.51 o 
  -4   9   1       26.71       -1.78      6.76 o 
  -3   9   1       50.22       57.27      8.53 o 
  -2   9   1      268.79      262.15      6.93 o 
  -1   9   1       25.15       23.68     15.57 o 
   0   9   1      586.36      590.54     10.06 o 
   1   9   1       24.94       29.55     10.75 o 
   2   9   1      275.21      241.61     11.27 o 
   3   9   1       53.75       52.03      7.71 o 
   4   9   1       26.44       -1.51      6.95 o 
  -4  10   1        9.94       -7.24      7.24 o 
  -3  10   1       21.73       20.07      5.81 o 
  -2  10   1       54.06       41.92      6.47 o 
  -1  10   1      990.18     1011.60     13.91 o 
   0  10   1      131.30      115.32      5.68 o 
   1  10   1     1009.09     1012.31     13.79 o 
   2  10   1       54.94       41.78      6.66 o 
   3  10   1       22.06       -3.09      5.62 o 
   4  10   1        9.65       -7.74      7.74 o 
  -4  11   1       24.42       55.76      8.60 o 
  -3  11   1      107.17      118.33      9.27 o 
  -2  11   1       72.48       63.48      7.77 o 
  -1  11   1       21.24       27.23      6.16 o 
   0  11   1     1313.36     1327.67     17.99 o 
   1  11   1       19.91       14.92      5.43 o 
   2  11   1       74.67       59.20      8.53 o 
   3  11   1      105.43       74.61      8.21 o 
   4  11   1       24.28       12.76      8.15 o 
  -3  12   1       20.57       44.78      7.33 o 
  -2  12   1      114.24       98.95      8.89 o 
  -1  12   1      142.82      171.38      8.86 o 
   0  12   1      118.80       84.11      5.50 o 
   1  12   1      140.96      161.67     13.89 o 
   2  12   1      108.24       94.18      8.08 o 
   3  12   1       20.96       19.88      7.24 o 
  -3  13   1       66.41       18.73      8.10 o 
  -1  13   1       49.09       21.97      6.87 o 
   0  13   1      210.62      211.35     13.13 o 
   1  13   1       48.53       25.53      7.03 o 
   2  13   1        7.43       26.76      6.91 o 
   3  13   1       67.54      107.65      8.94 o 
  -2  14   1       77.75       47.63      8.46 o 
  -1  14   1       77.05      119.28      8.14 o 
   0  14   1      215.37      187.67     32.12 o 
   1  14   1       73.52       57.80      7.92 o 
   2  14   1       79.74       45.51      8.59 o 
  -1  15   1       29.00       30.73      9.01 o 
   0  15   1       94.72       68.57     30.12 o 
   1  15   1       30.42       81.38      8.81 o 
   1   0   2        0.90        5.22      1.79 o 
   2   0   2     1562.84     1522.53     10.11 o 
   3   0   2        2.78        1.11      1.27 o 
   4   0   2      194.03      199.14      5.77 o 
   5   0   2       53.10       44.39      7.80 o 
   6   0   2       14.27       24.82     28.01 o 
  -6   1   2       41.34       30.66     11.91 o 
  -5   1   2      204.88      219.03     15.81 o 
  -4   1   2      129.27      118.11      4.50 o 
  -3   1   2       95.93       98.68      4.56 o 
  -2   1   2      164.98      165.02      3.60 o 
  -1   1   2       42.66       48.52      1.51 o 
   1   1   2       41.82       49.86      2.06 o 
   2   1   2      157.25      154.93      2.29 o 
   3   1   2       90.98       97.28      2.20 o 
   4   1   2      127.39      120.36      5.12 o 
   5   1   2      206.34      222.71      7.00 o 
   6   1   2       41.15       18.77      8.26 o 
  -6   2   2       43.00       -5.07      9.97 o 
  -5   2   2      291.87      298.99     10.87 o 
  -4   2   2      666.83      650.95     14.84 o 
  -3   2   2      206.27      170.79      3.36 o 
  -2   2   2      362.76      381.43      6.48 o 
  -1   2   2     7920.79     7901.42    102.69 o 
   0   2   2      758.79      799.90      8.15 o 
   1   2   2     7918.09     7977.76     66.42 o 
   2   2   2      369.45      396.60      5.09 o 
   3   2   2      208.99      186.01      5.38 o 
   4   2   2      670.48      654.13     15.55 o 
   5   2   2      287.37      294.17      8.58 o 
   6   2   2       44.04       71.69      6.60 o 
  -5   3   2      226.05      264.54     27.72 o 
  -4   3   2      173.03      174.06      4.73 o 
  -3   3   2      167.89      181.93      4.13 o 
  -2   3   2      192.03      207.51      3.38 o 
  -1   3   2     3028.57     2989.74     11.21 o 
   0   3   2     4956.04     4896.98     23.14 o 
   1   3   2     2993.33     2984.32     48.84 o 
   2   3   2      203.24      218.75      6.21 o 
   3   3   2      174.65      188.81      3.85 o 
   4   3   2      167.04      170.69      8.40 o 
   5   3   2      230.34      254.10     15.10 o 
  -5   4   2       25.34       25.61      6.38 o 
  -4   4   2       77.89       73.40      4.48 o 
  -3   4   2      427.64      432.06      6.28 o 
  -2   4   2     2811.01     2841.51     18.58 o 
  -1   4   2      214.84      203.87      3.09 o 
   0   4   2      540.04      531.32      6.84 o 
   1   4   2      204.69      184.94      5.99 o 
   2   4   2     2795.27     2876.43     34.45 o 
   3   4   2      426.81      444.48      8.14 o 
   4   4   2       77.97       68.53      4.56 o 
   5   4   2       24.11       49.14      5.79 o 
  -4   5   2       65.10       83.60     11.96 o 
  -3   5   2      111.21      119.05      6.54 o 
  -2   5   2      694.74      723.91      9.32 o 
  -1   5   2      106.48      105.53      2.64 o 
   0   5   2      703.28      756.17     20.76 o 
   1   5   2       98.40      102.49      8.72 o 
   2   5   2      702.51      722.99     12.02 o 
   3   5   2      107.26      111.76      6.13 o 
   4   5   2       68.05       85.19      5.71 o 
   5   5   2        8.29       12.59     10.04 o 
  -4   6   2      281.42      271.06      8.04 o 
  -3   6   2      398.77      403.36     17.58 o 
  -2   6   2       10.70       10.30      2.47 o 
  -1   6   2      291.42      321.32      4.19 o 
   0   6   2      956.85      985.13     20.12 o 
   1   6   2      285.31      309.84      8.25 o 
   2   6   2       10.84       17.01      4.22 o 
   3   6   2      405.44      405.37     26.47 o 
   4   6   2      275.50      269.96      9.32 o 
   5   6   2       26.22       10.05     12.98 o 
  -5   7   2      115.25      151.53     12.40 o 
  -4   7   2       42.03       45.13     18.29 o 
  -3   7   2       44.59       33.97     11.64 o 
  -2   7   2       58.86       53.35      3.13 o 
  -1   7   2      769.06      797.55      6.51 o 
   0   7   2      867.46      870.92     28.96 o 
   1   7   2      776.62      798.10     19.48 o 
   2   7   2       57.55       48.57      5.97 o 
   3   7   2       48.18       56.46     12.18 o 
   4   7   2       40.76       41.41      7.49 o 
   5   7   2      113.99      146.53     27.84 o 
  -4   8   2       62.90       64.40     13.87 o 
  -3   8   2      187.50      170.13      6.68 o 
  -2   8   2      130.54      122.81      7.98 o 
  -1   8   2      581.17      570.23      6.53 o 
   0   8   2      429.60      426.00      8.34 o 
   1   8   2      564.45      549.14      9.19 o 
   2   8   2      136.27      102.67      7.99 o 
   3   8   2      186.85      157.81      9.94 o 
   4   8   2       63.75       69.36      6.96 o 
   5   8   2       19.66       99.88     39.75 o 
  -4   9   2      112.25      113.75     19.69 o 
  -3   9   2      149.51      124.96      6.12 o 
  -2   9   2      233.98      224.58      6.55 o 
  -1   9   2       14.28       -0.32      4.67 o 
   0   9   2      428.94      401.77      8.54 o 
   1   9   2       11.91       -2.50      3.33 o 
   2   9   2      230.04      207.80     10.94 o 
   3   9   2      146.03      102.17      9.31 o 
   4   9   2      115.14      128.58      9.77 o 
  -4  10   2      137.95      121.37     12.72 o 
  -3  10   2       35.88       73.15      7.24 o 
  -2  10   2       75.10       81.34      8.06 o 
  -1  10   2       66.99       83.59      5.17 o 
   0  10   2      366.86      365.84     16.72 o 
   1  10   2       69.54       63.02      4.35 o 
   2  10   2       76.14       66.15      8.13 o 
   3  10   2       38.52       45.09      6.72 o 
   4  10   2      135.60      166.82     10.46 o 
  -4  11   2       18.05       -8.72      8.72 o 
  -3  11   2       22.69       19.58      6.62 o 
  -2  11   2       31.49       22.16      6.00 o 
  -1  11   2      277.84      279.77     39.82 o 
   0  11   2       20.97       33.76      7.04 o 
   1  11   2      283.78      250.35      9.70 o 
   2  11   2       30.04       30.86      7.91 o 
   3  11   2       24.14       42.02      7.41 o 
   4  11   2       17.44       -3.85      8.30 o 
  -3  12   2        5.97       -4.76      7.78 o 
  -2  12   2       76.75       60.22      7.22 o 
   0  12   2      159.08      118.92     18.64 o 
   1  12   2       29.42       11.45      4.79 o 
   2  12   2       80.15       78.71      8.21 o 
   3  12   2        6.07       -7.24      7.24 o 
  -3  13   2       35.64       97.20      9.28 o 
  -2  13   2       32.22       97.76      7.90 o 
  -1  13   2      126.31      137.87      6.54 o 
   0  13   2       94.51       77.46      5.14 o 
   1  13   2      120.77      104.99     19.79 o 
   2  13   2       30.09       -7.66      7.66 o 
   3  13   2       34.76       -8.67      8.67 o 
  -2  14   2        4.43       -9.01      9.01 o 
  -1  14   2       14.69       -7.38      7.38 o 
   0  14   2       24.01       45.62     37.99 o 
   1  14   2       13.83       55.03      7.48 o 
   2  14   2        4.93       -8.22      8.22 o 
  -1  15   2       41.57       52.63      9.05 o 
   0  15   2       75.91      145.27     74.75 o 
   1  15   2       42.39       -6.34      9.14 o 
   1   0   3     5769.43     5370.64     48.23 o 
   2   0   3     4181.21     4188.03     17.87 o 
   3   0   3       38.08       24.14      1.78 o 
   4   0   3        5.40        3.55      3.47 o 
   5   0   3       93.28      104.95      5.76 o 
   6   0   3       60.70       79.40     16.34 o 
  -6   1   3        8.71       52.91      6.02 o 
  -5   1   3      165.85      162.90     13.35 o 
  -4   1   3      149.73      139.54      5.27 o 
  -3   1   3       69.31       73.21      2.84 o 
  -2   1   3      409.70      408.41      3.47 o 
  -1   1   3     3114.23     2974.32     13.65 o 
   0   1   3     1260.23     1196.34     14.82 o 
   1   1   3     3094.30     2989.37     55.96 o 
   2   1   3      427.02      406.46     13.98 o 
   3   1   3       70.90       73.47      2.19 o 
   4   1   3      150.94      136.20      5.25 o 
   5   1   3      167.08      176.12     11.12 o 
   6   1   3        9.33       29.40      7.95 o 
  -5   2   3       31.17       14.76      4.28 o 
  -4   2   3       59.01       66.16      5.84 o 
  -3   2   3       33.95       32.12      2.30 o 
  -2   2   3      114.81      116.55      3.25 o 
  -1   2   3     3110.00     3054.82     59.66 o 
   0   2   3     6656.27     6442.27     30.99 o 
   1   2   3     3103.32     2941.99     37.56 o 
   2   2   3      106.20      101.81      2.59 o 
   3   2   3       33.78       24.56      1.95 o 
   4   2   3       58.83       60.17      4.42 o 
   5   2   3       30.54       19.06      4.72 o 
  -5   3   3       10.91        2.12      4.13 o 
  -4   3   3      262.97      283.18      6.49 o 
  -3   3   3      304.94      336.12      8.55 o 
  -2   3   3      665.41      678.27      5.58 o 
  -1   3   3     2779.08     2929.16     11.70 o 
   0   3   3     1449.61     1394.98      7.18 o 
   1   3   3     2720.57     2888.44     29.32 o 
   2   3   3      663.30      664.58      5.06 o 
   3   3   3      311.44      324.94      6.05 o 
   4   3   3      263.45      255.33      6.51 o 
   5   3   3       11.08        9.99      4.18 o 
  -5   4   3       53.06       95.31     29.73 o 
  -4   4   3       60.47       72.69      7.58 o 
  -3   4   3      729.04      757.94     13.35 o 
  -2   4   3     1468.58     1523.00      9.32 o 
  -1   4   3     1847.83     1965.67     13.05 o 
   0   4   3      273.36      261.04      4.13 o 
   1   4   3     1840.31     1936.88     29.72 o 
   2   4   3     1460.53     1515.76     20.95 o 
   3   4   3      726.38      714.01      6.87 o 
   4   4   3       62.59       73.12      4.62 o 
   5   4   3       53.15       66.94      5.24 o 
  -4   5   3      230.51      232.27      6.09 o 
  -3   5   3      367.56      359.07     16.97 o 
  -2   5   3      670.19      642.92      9.23 o 
  -1   5   3       78.38       75.28      2.54 o 
   0   5   3      543.41      585.78      6.26 o 
   1   5   3       70.65       70.17      3.21 o 
   2   5   3      671.79      634.85     17.88 o 
   3   5   3      363.81      333.17      7.72 o 
   4   5   3      229.46      229.95     26.63 o 
   5   5   3       48.16       -5.40     13.77 o 
  -4   6   3       37.33       44.78     21.60 o 
  -3   6   3        2.87        1.47      5.97 o 
  -2   6   3      465.48      449.34     11.98 o 
  -1   6   3      954.54      988.77     13.12 o 
   0   6   3      114.42       78.46      5.60 o 
   1   6   3      948.17     1031.72     24.71 o 
   2   6   3      452.22      434.78     12.15 o 
   3   6   3        3.15        2.12      4.75 o 
   4   6   3       37.00       45.76     14.87 o 
   5   6   3       14.13       55.31     19.22 o 
  -5   7   3       56.98       87.65      9.11 o 
  -4   7   3      105.76      112.37     20.44 o 
  -3   7   3      311.48      310.62     10.19 o 
  -2   7   3      604.89      635.93     10.76 o 
  -1   7   3      397.66      378.51     12.64 o 
   0   7   3        0.92        0.03      2.42 o 
   1   7   3      386.82      368.49      4.74 o 
   2   7   3      612.51      641.35     15.05 o 
   3   7   3      310.59      312.99     11.89 o 
   4   7   3      100.78      123.63     20.60 o 
   5   7   3       56.01      158.88     11.09 o 
  -5   8   3       99.29       85.55      9.71 o 
  -4   8   3       67.89       72.86      5.69 o 
  -3   8   3      173.94      169.67      6.54 o 
  -2   8   3      122.29      112.86      5.98 o 
  -1   8   3     1101.59     1065.21     20.81 o 
   0   8   3      724.61      741.72     10.72 o 
   1   8   3     1107.17     1086.64     12.76 o 
   2   8   3      119.80      117.95      8.91 o 
   3   8   3      163.64      141.21      9.42 o 
   4   8   3       65.72       33.60      6.27 o 
   5   8   3       96.14      104.11     12.63 o 
  -4   9   3      106.68      104.38      6.34 o 
  -3   9   3      187.92      159.62     23.33 o 
  -2   9   3        7.20       12.89      6.24 o 
  -1   9   3      232.64      215.91      9.12 o 
   0   9   3       21.72       -2.05     11.92 o 
   1   9   3      223.47      204.37     14.88 o 
   2   9   3        6.55        7.90      5.94 o 
   3   9   3      183.60      158.28     10.14 o 
   4   9   3      103.88       78.76      8.23 o 
  -4  10   3       74.75      114.32      9.51 o 
  -3  10   3       40.56       15.28      5.70 o 
  -2  10   3      391.23      365.11     14.05 o 
  -1  10   3      218.27      183.36      6.97 o 
   0  10   3     1103.41     1130.75     16.15 o 
   1  10   3      214.15      198.01      6.88 o 
   2  10   3      383.85      337.91     14.57 o 
   3  10   3       41.51        2.11      6.14 o 
  -4  11   3       14.24       -1.26      8.77 o 
  -3  11   3       15.30       37.04      7.13 o 
  -2  11   3       57.00       81.15      6.75 o 
  -1  11   3      799.03      821.91     13.69 o 
   0  11   3      985.28      959.23     17.41 o 
   1  11   3      785.90      783.08     26.88 o 
   2  11   3       56.95       25.95      6.39 o 
   3  11   3       14.64       -6.69      6.69 o 
   4  11   3       14.13        9.50      8.63 o 
  -3  12   3      106.47       98.70      8.69 o 
  -2  12   3       13.26       41.62      6.88 o 
  -1  12   3      291.12      290.36      9.14 o 
   0  12   3        7.01        4.34     10.66 o 
   1  12   3      293.27      307.85     11.71 o 
   2  12   3       13.63        7.09      6.26 o 
   3  12   3      108.42      106.50      7.94 o 
  -2  13   3      199.52      201.69     10.98 o 
  -1  13   3       73.74       74.14      5.97 o 
   0  13   3        0.00       37.49     29.59 o 
   1  13   3       75.56       63.83      6.89 o 
   2  13   3      201.30      228.23     11.90 o 
   3  13   3        8.43       35.65      8.28 o 
  -2  14   3       42.81      109.01      8.79 o 
  -1  14   3       83.35       87.89     12.76 o 
   0  14   3      144.11      186.44     81.90 o 
   2  14   3       44.34       50.17      8.69 o 
  -1  15   3       62.70       -5.09      9.02 o 
   0  15   3       12.69       95.33     23.12 o 
   1  15   3       60.19       37.85      8.68 o 
   0   0   4     1212.28     1150.42      8.58 o 
   1   0   4    13357.88    12634.80    146.15 o 
   2   0   4       72.88       68.95      2.80 o 
   3   0   4      219.42      237.71      4.36 o 
   4   0   4       17.88       19.35      3.46 o 
   5   0   4      308.22      294.85     10.18 o 
  -5   1   4       56.70       65.00     11.68 o 
  -4   1   4       41.13       30.88      5.85 o 
  -3   1   4      262.49      283.40      6.13 o 
  -2   1   4      918.21      938.33      5.95 o 
  -1   1   4     7395.90     7152.01     30.40 o 
   0   1   4    22147.80    20520.88    193.24 o 
   1   1   4     7423.66     7267.72     19.34 o 
   2   1   4      923.09      926.19     13.72 o 
   3   1   4      261.35      277.66      8.55 o 
   4   1   4       40.80       28.38      4.95 o 
   5   1   4       56.65       50.81      5.62 o 
  -5   2   4        9.61       -4.90      8.88 o 
  -4   2   4      120.22      149.78      6.46 o 
  -3   2   4      496.68      499.84      6.65 o 
  -2   2   4     2579.12     2524.84     20.97 o 
  -1   2   4     1433.63     1474.36      6.41 o 
   0   2   4       89.82       95.93      1.70 o 
   1   2   4     1434.60     1465.02     16.22 o 
   2   2   4     2611.47     2607.81     24.62 o 
   3   2   4      496.34      494.66      5.54 o 
   4   2   4      117.76      140.17     16.13 o 
   5   2   4        9.51        5.21      4.63 o 
  -5   3   4        1.06       -0.78      7.82 o 
  -4   3   4      158.75      176.23      5.47 o 
  -3   3   4      470.11      503.71      6.63 o 
  -2   3   4      217.97      208.95      4.31 o 
  -1   3   4     1323.46     1335.23     29.79 o 
   0   3   4     1107.39     1035.43      9.12 o 
   1   3   4     1324.58     1337.29      8.25 o 
   2   3   4      212.16      202.09      3.91 o 
   3   3   4      477.87      518.91      8.29 o 
   4   3   4      158.44      151.72      7.80 o 
   5   3   4        1.40        0.29      6.56 o 
  -5   4   4       13.05       35.06      9.01 o 
  -4   4   4       13.28       19.72      3.87 o 
  -3   4   4      207.96      211.75      9.83 o 
  -2   4   4      581.41      599.37     10.27 o 
  -1   4   4      163.28      158.84      5.17 o 
   0   4   4     1222.03     1295.71     17.25 o 
   1   4   4      152.08      147.71      4.47 o 
   2   4   4      583.72      587.95      8.20 o 
   3   4   4      206.45      207.74      6.22 o 
   4   4   4       13.04       11.57      8.09 o 
   5   4   4       12.78       27.60      7.41 o 
  -5   5   4       95.42      101.47      9.25 o 
  -4   5   4      149.35      157.77     13.29 o 
  -3   5   4      307.43      299.92     11.43 o 
  -2   5   4       60.50       48.31      6.77 o 
  -1   5   4     3151.10     3312.45     22.38 o 
   0   5   4       82.17       60.33      2.99 o 
   1   5   4     3155.55     3302.79     23.18 o 
   2   5   4       55.92       38.77      2.51 o 
   3   5   4      314.94      328.99      6.99 o 
   4   5   4      149.64      173.58     29.38 o 
   5   5   4       92.42       64.36     12.22 o 
  -5   6   4        0.23       27.10      7.00 o 
  -4   6   4      106.63      138.33     12.80 o 
  -3   6   4      119.77      119.55      5.74 o 
  -2   6   4     2029.65     2092.62     19.99 o 
  -1   6   4     1015.36     1073.59     16.70 o 
   0   6   4     2644.05     2782.43     55.52 o 
   1   6   4     1018.73     1113.65     11.54 o 
   2   6   4     2018.72     2032.36     35.52 o 
   3   6   4      119.68       90.76      7.27 o 
   4   6   4      111.23      157.10     12.26 o 
   5   6   4        0.27       23.42     11.34 o 
  -5   7   4       52.74       14.58      6.64 o 
  -4   7   4       56.41       71.75     19.37 o 
  -3   7   4      265.13      288.29      7.78 o 
  -2   7   4      175.09      181.71      9.32 o 
  -1   7   4      772.16      749.65      7.37 o 
   0   7   4       24.36       29.86      9.85 o 
   1   7   4      781.96      787.90      6.31 o 
   2   7   4      167.65      162.13      6.05 o 
   3   7   4      270.19      279.37     11.35 o 
   5   7   4       51.47       37.54     11.78 o 
  -5   8   4      112.67      177.32     12.38 o 
  -4   8   4       56.38       46.37      6.21 o 
  -3   8   4       79.81       84.13      5.15 o 
  -2   8   4       76.22       77.10      5.65 o 
  -1   8   4      510.56      520.93     22.91 o 
   0   8   4      258.63      299.54     31.52 o 
   1   8   4      522.67      519.44      6.10 o 
   2   8   4       77.17       77.58      7.81 o 
   3   8   4       76.70       57.51      7.37 o 
   4   8   4       56.34       83.11      7.03 o 
   5   8   4      112.01       89.57     12.94 o 
  -4   9   4      179.80      184.34      7.93 o 
  -3   9   4       57.99       86.85      5.16 o 
  -2   9   4      147.61      162.41     15.93 o 
  -1   9   4       95.59      102.00      5.52 o 
   0   9   4      616.78      647.09     29.98 o 
   1   9   4       95.96      115.30      5.32 o 
   2   9   4      151.22      146.17      9.42 o 
   3   9   4       55.31       59.97      7.89 o 
   4   9   4      180.31      178.07     10.60 o 
  -4  10   4       71.66       40.29      5.06 o 
  -3  10   4       34.21       38.51      6.86 o 
  -2  10   4      549.98      609.33     17.80 o 
  -1  10   4      139.98      145.94      6.56 o 
   0  10   4      349.83      337.72     28.24 o 
   1  10   4      141.65      134.75      5.75 o 
   2  10   4      538.87      601.61     17.88 o 
   3  10   4       34.28       23.89      6.40 o 
  -4  11   4       15.30       69.68      9.25 o 
  -3  11   4       31.95       13.66      6.49 o 
  -2  11   4      126.99      111.33      7.70 o 
  -1  11   4      234.90      244.22      8.25 o 
   0  11   4      178.09      212.12     12.58 o 
   1  11   4      235.90      235.03     25.88 o 
   2  11   4      126.25      140.24      9.81 o 
   3  11   4       30.43       74.94      8.28 o 
   4  11   4       15.40       64.85      9.14 o 
  -3  12   4       18.39       56.12      8.26 o 
  -2  12   4        6.47       24.62      6.66 o 
  -1  12   4      550.81      543.50     22.59 o 
   0  12   4      171.60      172.96     49.98 o 
   1  12   4      559.75      495.35     10.95 o 
   2  12   4        6.49       17.12      6.37 o 
   3  12   4       17.97       37.43      8.20 o 
  -3  13   4       52.15       37.95      8.88 o 
  -2  13   4       76.30       80.73      8.17 o 
  -1  13   4       49.72       27.91     11.32 o 
   0  13   4       94.49      115.71      8.03 o 
   1  13   4       50.15       25.25      6.60 o 
   2  13   4       76.00       28.38      7.27 o 
   3  13   4       51.38       39.09      9.02 o 
  -2  14   4      213.93      191.18     11.45 o 
  -1  14   4       20.99       14.24     17.18 o 
   0  14   4        3.73       -9.24     12.08 o 
   2  14   4      210.54      148.29     10.93 o 
  -1  15   4      100.92       93.92     26.87 o 
   0  15   4       11.26       -8.62      8.62 o 
   1   0   5     3289.43     3037.30     49.59 o 
   2   0   5      882.34      941.22      6.74 o 
   3   0   5        8.65        4.25      1.92 o 
   4   0   5       13.96        3.24      4.38 o 
   5   0   5      219.63      263.09      7.70 o 
  -5   1   5      102.54       91.62      5.64 o 
  -4   1   5       73.48       69.72      4.86 o 
  -3   1   5      344.69      351.65      4.72 o 
  -2   1   5      294.78      262.39      3.65 o 
  -1   1   5     4318.69     4187.06     31.13 o 
   0   1   5     1581.28     1683.87     10.43 o 
   1   1   5     4272.30     4135.30     35.92 o 
   2   1   5      293.93      257.82      8.15 o 
   3   1   5      350.63      359.51      8.55 o 
   4   1   5       72.44       63.72      5.67 o 
   5   1   5      103.43      110.78      6.96 o 
  -5   2   5       46.21       26.61      4.92 o 
  -4   2   5      171.16      162.63      5.73 o 
  -3   2   5      467.48      484.16      6.39 o 
  -2   2   5     2439.07     2396.99     21.87 o 
  -1   2   5     2041.01     2116.88     15.66 o 
   0   2   5      988.64      996.43      4.53 o 
   1   2   5     2034.67     2119.70      7.99 o 
   2   2   5     2431.93     2371.74     29.07 o 
   3   2   5      465.03      470.66      5.78 o 
   4   2   5      170.93      180.91     25.66 o 
   5   2   5       46.85       45.25     12.81 o 
  -5   3   5       51.90       57.10     14.52 o 
  -4   3   5      264.37      248.49     13.65 o 
  -3   3   5        8.94       16.90      3.02 o 
  -2   3   5     1174.16     1205.85     28.98 o 
  -1   3   5      676.04      680.40      7.24 o 
   0   3   5        0.74        0.49      2.02 o 
   1   3   5      656.11      661.83      5.66 o 
   2   3   5     1170.53     1190.96     16.92 o 
   3   3   5        7.76       18.53      9.09 o 
   4   3   5      263.26      269.27     22.68 o 
   5   3   5       52.52       66.96     12.08 o 
  -5   4   5      102.52      114.54      7.27 o 
  -4   4   5       24.75       23.85      8.55 o 
  -3   4   5      298.81      293.64      5.33 o 
  -2   4   5      106.30      108.55      7.40 o 
  -1   4   5      521.44      499.71      7.81 o 
   0   4   5       69.30       64.39      2.60 o 
   1   4   5      514.33      494.64      4.88 o 
   2   4   5      107.28       94.18      3.85 o 
   3   4   5      298.20      289.54      5.94 o 
   4   4   5       26.64       45.98      5.88 o 
   5   4   5       99.71       95.92     19.16 o 
  -4   5   5      276.12      291.23      8.31 o 
  -3   5   5      174.89      175.87     13.13 o 
  -2   5   5      502.63      523.50     11.69 o 
  -1   5   5     2492.54     2694.45     27.91 o 
   0   5   5      134.24      152.73      4.72 o 
   1   5   5     2461.83     2584.17     16.86 o 
   2   5   5      496.39      536.25      7.77 o 
   3   5   5      172.50      155.12      7.81 o 
   4   5   5      272.50      270.38     14.09 o 
   5   5   5        3.59      -13.54     13.54 o 
  -5   6   5       26.77       47.64      7.46 o 
  -4   6   5       17.92       13.32     14.61 o 
  -3   6   5      622.60      556.11     10.45 o 
  -2   6   5      232.36      219.15      9.47 o 
  -1   6   5      497.97      557.45      9.41 o 
   0   6   5      791.50      756.65      8.28 o 
   1   6   5      507.60      566.66      5.29 o 
   2   6   5      224.34      210.25      5.04 o 
   3   6   5      623.39      607.85     15.10 o 
   4   6   5       17.73       34.10      9.89 o 
   5   6   5       27.35       37.15     12.33 o 
  -5   7   5        4.26        6.80      7.00 o 
  -4   7   5       44.44       37.98      6.82 o 
  -3   7   5      117.37      122.29      5.82 o 
  -2   7   5      106.15       99.85      6.81 o 
  -1   7   5      183.81      168.82      4.55 o 
   0   7   5     1426.44     1445.40     17.22 o 
   1   7   5      191.47      184.99      4.97 o 
   2   7   5      111.05       88.92      4.48 o 
   3   7   5      118.15      139.94      8.69 o 
   4   7   5       46.53       11.86      9.64 o 
   5   7   5        4.46       -2.29     12.74 o 
  -4   8   5      110.71      128.34     26.19 o 
  -3   8   5      409.90      439.38      9.85 o 
  -2   8   5      226.88      219.71      7.11 o 
  -1   8   5       73.65       60.64     10.88 o 
   0   8   5        2.53        6.00      2.62 o 
   1   8   5       76.91       69.32      2.97 o 
   2   8   5      227.67      246.15     11.15 o 
   3   8   5      408.45      422.59     14.09 o 
   4   8   5      111.77      105.54      8.55 o 
  -4   9   5       96.44       88.92      5.94 o 
  -3   9   5       43.51       41.09     14.38 o 
  -2   9   5      141.28      147.36     21.63 o 
  -1   9   5      620.94      629.80     35.22 o 
   0   9   5       18.61        2.43      3.97 o 
   1   9   5      610.69      610.82     10.42 o 
   2   9   5      142.70      122.63      9.27 o 
   3   9   5       44.74       38.18      7.26 o 
   4   9   5       94.85       26.63      7.74 o 
  -4  10   5        0.21       18.28      8.36 o 
  -3  10   5       32.77       25.00      6.00 o 
  -2  10   5      224.52      223.59     11.94 o 
  -1  10   5       59.18       40.12     18.45 o 
   0  10   5     1139.16     1077.42     16.84 o 
   1  10   5       58.77       73.63      7.37 o 
   2  10   5      230.58      207.01     11.38 o 
   3  10   5       32.63        8.89      6.31 o 
  -4  11   5       68.04       29.37      8.91 o 
  -3  11   5       42.45       76.86      7.51 o 
  -2  11   5       34.01       57.12      6.51 o 
  -1  11   5      499.04      502.26     24.88 o 
   0  11   5      875.50      850.62     13.93 o 
   1  11   5      499.21      507.85     33.57 o 
   2  11   5       31.97       -5.63      5.63 o 
   3  11   5       42.39       18.28      7.38 o 
   4  11   5       67.64       13.30      9.44 o 
  -3  12   5      167.46      157.66      9.92 o 
  -2  12   5       86.34       49.60      7.65 o 
  -1  12   5       97.89       78.01      5.95 o 
   0  12   5      135.83      154.50     22.82 o 
   2  12   5       85.28       63.53      7.92 o 
   3  12   5      166.79      135.71     10.45 o 
  -3  13   5       44.84       87.67      8.97 o 
  -2  13   5      135.67      194.26     10.70 o 
  -1  13   5       93.27      120.77      7.98 o 
   0  13   5       14.92      -12.38     12.38 o 
   1  13   5       89.55      181.12      9.80 o 
   2  13   5      134.47      187.13     11.52 o 
   3  13   5       45.24        2.27      8.69 o 
  -2  14   5      103.53       86.48      8.69 o 
  -1  14   5       85.27       52.90     15.21 o 
   0  14   5      106.49      160.10      7.55 o 
   2  14   5      101.75      221.51     12.19 o 
  -1  15   5       65.06      108.60     15.28 o 
   0  15   5       29.08       70.28     12.18 o 
   1  15   5       66.12       72.21      9.71 o 
   0   0   6      484.94      476.44     16.18 o 
   1   0   6        8.00        3.80      2.04 o 
   2   0   6       21.28       16.20      3.48 o 
   3   0   6        8.51        2.76      2.39 o 
   4   0   6        3.79       11.42     13.89 o 
   5   0   6        5.03       15.55      7.63 o 
  -5   1   6       51.12       74.88     14.80 o 
  -4   1   6      125.16      132.97      9.98 o 
  -3   1   6      473.67      450.90      6.32 o 
  -2   1   6      882.11      918.91     17.10 o 
  -1   1   6       27.33       29.04      1.83 o 
   0   1   6     1062.41     1046.86     15.39 o 
   1   1   6       27.73       31.15      2.45 o 
   2   1   6      864.12      917.49      9.13 o 
   3   1   6      471.03      438.95     20.78 o 
   4   1   6      129.38       93.06      9.96 o 
   5   1   6       49.44       48.70      7.55 o 
  -5   2   6      194.22      214.26     17.53 o 
  -4   2   6      123.26      137.13      8.50 o 
  -3   2   6      123.24      107.63      4.42 o 
  -2   2   6        8.98       15.17      1.68 o 
  -1   2   6      975.47     1000.50      9.40 o 
   0   2   6      658.86      598.34      9.24 o 
   1   2   6      960.64     1003.67     12.48 o 
   2   2   6        6.98        8.39      3.25 o 
   3   2   6      132.93      125.90      7.28 o 
   4   2   6      121.44       94.11     10.70 o 
   5   2   6      197.65      183.55      8.77 o 
  -5   3   6       41.98       25.72     10.87 o 
  -4   3   6      497.45      488.04      7.13 o 
  -3   3   6      729.50      749.15     11.06 o 
  -2   3   6      755.05      741.58     14.30 o 
  -1   3   6      621.17      644.91      7.47 o 
   0   3   6      283.17      274.46      3.17 o 
   1   3   6      606.83      647.45      4.60 o 
   2   3   6      748.54      731.91      7.70 o 
   3   3   6      717.94      740.09     16.73 o 
   4   3   6      498.86      506.03     17.18 o 
   5   3   6       41.59       26.87      6.17 o 
  -4   4   6      356.33      379.07     15.96 o 
  -3   4   6      483.14      495.86     13.18 o 
  -2   4   6        5.31        3.94      5.06 o 
  -1   4   6     1503.43     1526.85     24.04 o 
   0   4   6        8.71        7.97      1.86 o 
   1   4   6     1497.00     1515.25      8.93 o 
   2   4   6        7.02        2.93      2.36 o 
   3   4   6      477.63      457.35      9.65 o 
   4   4   6      355.61      375.47     15.65 o 
   5   4   6        4.37       -2.59      5.20 o 
  -5   5   6       41.53       77.25      8.68 o 
  -4   5   6        4.36       -6.36      6.36 o 
  -3   5   6      544.98      551.11     10.44 o 
  -2   5   6       37.29       57.18      7.26 o 
  -1   5   6      207.07      235.76      6.53 o 
   0   5   6     1314.37     1313.77     15.39 o 
   1   5   6      216.55      212.44      4.53 o 
   2   5   6       34.57       45.60      2.60 o 
   3   5   6      550.73      582.42     24.83 o 
   4   5   6        5.30       -1.05      9.64 o 
   5   5   6       40.32       77.94     13.68 o 
  -5   6   6       31.01       -7.05      7.05 o 
  -4   6   6      143.24      192.80      7.31 o 
  -3   6   6      140.88      127.57     21.51 o 
  -2   6   6       68.12       52.15     12.02 o 
  -1   6   6       43.23       48.05      4.54 o 
   0   6   6        1.96        0.83      2.47 o 
   1   6   6       43.72       46.60      3.56 o 
   2   6   6       67.07       65.61     10.48 o 
   3   6   6      144.10      169.44      8.95 o 
   4   6   6      144.00      143.26     13.20 o 
   5   6   6       28.99       18.20     12.63 o 
  -5   7   6       10.73       50.36      7.61 o 
  -4   7   6      224.95      223.90      7.85 o 
  -3   7   6      635.91      632.08     17.47 o 
  -2   7   6       87.39       85.43      6.94 o 
  -1   7   6      176.24      187.43      7.26 o 
   0   7   6     1488.35     1675.06     12.86 o 
   1   7   6      169.11      179.32      3.55 o 
   2   7   6       88.68       78.56     24.56 o 
   3   7   6      631.82      621.28     15.94 o 
   4   7   6      220.80      238.80     15.39 o 
   5   7   6       10.87       17.77     13.68 o 
  -4   8   6       43.70       36.18      6.88 o 
  -3   8   6      202.34      183.76      6.79 o 
  -2   8   6      525.09      465.59     10.70 o 
  -1   8   6      847.72      819.70     36.60 o 
   0   8   6       88.15       93.33      3.96 o 
   1   8   6      845.77      848.81     10.17 o 
   2   8   6      529.41      500.36     14.73 o 
   3   8   6      203.93      218.31     10.70 o 
   4   8   6       43.53       25.57      9.52 o 
  -4   9   6        7.10       -9.42     22.98 o 
  -3   9   6      115.40      139.31      6.51 o 
  -2   9   6       47.21       51.97     11.65 o 
  -1   9   6      523.71      477.18     18.39 o 
   0   9   6      301.33      291.85      8.94 o 
   1   9   6      526.79      521.85      9.72 o 
   2   9   6       48.14       64.44      7.52 o 
   3   9   6      117.13      140.94      9.50 o 
  -4  10   6      131.18      132.88      9.70 o 
  -3  10   6        5.19       -6.73      6.73 o 
  -2  10   6      434.79      410.48     35.49 o 
  -1  10   6       59.74       74.42     10.21 o 
   0  10   6        4.47      -10.24     21.38 o 
   1  10   6       57.09       57.83     15.45 o 
   2  10   6      441.73      487.76     15.96 o 
   3  10   6        5.00       43.21      6.26 o 
   4  10   6      128.15      241.84     11.74 o 
  -4  11   6       63.39       84.89      9.04 o 
  -3  11   6       78.37      100.84      8.54 o 
  -2  11   6        9.84       -6.33      6.33 o 
  -1  11   6       37.70       38.00      7.82 o 
   0  11   6       59.82       79.20      5.72 o 
   1  11   6       40.46       53.93      9.97 o 
   2  11   6       11.29       86.88      7.32 o 
   3  11   6       78.36      171.86      9.55 o 
   4  11   6       64.37      253.00     12.02 o 
  -3  12   6        4.28       -1.73      8.15 o 
  -2  12   6       51.94       89.04      7.41 o 
  -1  12   6      105.63      112.44     16.04 o 
   0  12   6        2.07      -13.68     22.83 o 
   1  12   6      102.00      112.65      9.83 o 
   2  12   6       51.96      170.78     10.08 o 
   3  12   6        4.76      145.69      9.20 o 
  -2  13   6       34.63       -8.16      8.16 o 
  -1  13   6       17.32        9.61      6.77 o 
   0  13   6       26.77       72.57     17.76 o 
   1  13   6       15.55       -3.81      9.06 o 
   2  13   6       32.85      187.32     10.42 o 
  -2  14   6       51.84      134.69      9.33 o 
  -1  14   6       49.17       86.83      6.57 o 
   0  14   6        1.86        8.79     11.42 o 
   2  14   6       51.00      108.62      9.58 o 
   0  15   6       71.85      131.84     60.44 o 
   1   0   7     1490.92     1451.41     20.82 o 
   2   0   7      651.33      697.69     13.30 o 
   3   0   7      249.36      280.49      5.36 o 
   4   0   7      154.30      136.45     10.87 o 
   5   0   7        1.51       -8.35     32.18 o 
  -5   1   7       74.61       77.54      8.67 o 
  -4   1   7        1.55        6.36      8.49 o 
  -3   1   7      132.57      142.62      7.61 o 
  -2   1   7      473.67      434.68      4.42 o 
  -1   1   7      643.84      638.65      8.28 o 
   0   1   7     2797.93     2761.98     17.81 o 
   1   1   7      657.36      650.21      6.71 o 
   2   1   7      483.70      437.60      8.40 o 
   3   1   7      128.20      134.22      5.62 o 
   4   1   7        1.72       -8.76      8.76 o 
   5   1   7       76.64       81.34      7.07 o 
  -5   2   7       38.59       13.62      9.77 o 
  -4   2   7       44.77       55.02      9.07 o 
  -3   2   7       54.96       56.25      5.21 o 
  -2   2   7        8.64        5.16      1.20 o 
  -1   2   7     1099.90     1037.99      7.09 o 
   0   2   7      729.18      630.05      5.39 o 
   1   2   7     1108.65     1012.48      7.59 o 
   2   2   7        9.04        6.08      3.32 o 
   3   2   7       56.69       80.22      9.14 o 
   4   2   7       45.00       57.67     10.19 o 
   5   2   7       36.50       32.22     10.64 o 
  -5   3   7      100.22      111.98      7.39 o 
  -4   3   7      112.68      128.81      5.53 o 
  -3   3   7      109.00      119.10      6.18 o 
  -2   3   7      247.33      231.40      5.24 o 
  -1   3   7      805.16      830.88      7.00 o 
   0   3   7     4615.96     4427.91     28.90 o 
   1   3   7      792.18      797.48     15.37 o 
   2   3   7      237.87      221.75      4.69 o 
   3   3   7      113.21      109.61      5.99 o 
   4   3   7      114.62      136.69     12.67 o 
   5   3   7       99.98      124.65     13.83 o 
  -5   4   7       14.46        6.83     31.57 o 
  -4   4   7      344.72      344.63      7.78 o 
  -3   4   7      222.38      256.19      8.02 o 
  -2   4   7      728.29      750.15     15.07 o 
  -1   4   7       70.10       61.43      3.64 o 
   0   4   7        0.00       -1.44      2.20 o 
   1   4   7       71.68       63.20      1.77 o 
   2   4   7      708.29      734.57     11.37 o 
   3   4   7      224.31      228.30     17.70 o 
   4   4   7      354.86      324.57     16.07 o 
  -5   5   7        2.30       33.86      6.60 o 
  -4   5   7       48.11       81.88     24.64 o 
  -3   5   7     1292.80     1344.68     23.15 o 
  -2   5   7       58.18       52.16      7.38 o 
  -1   5   7      184.81      172.80     11.59 o 
   0   5   7      432.71      489.05      5.35 o 
   1   5   7      190.86      181.90      2.47 o 
   2   5   7       59.98       58.39      6.84 o 
   3   5   7     1284.80     1407.42     16.47 o 
   4   5   7       47.85       64.02     11.73 o 
   5   5   7        2.68       30.89     12.64 o 
  -5   6   7        1.85       18.20      7.21 o 
  -4   6   7       29.65        0.95      4.76 o 
  -3   6   7       30.47       30.88     12.29 o 
  -2   6   7      109.15      103.51      8.71 o 
  -1   6   7       70.07       57.77      4.90 o 
   0   6   7      901.02      941.04      8.58 o 
   1   6   7       77.00       64.33      3.97 o 
   2   6   7      109.13      122.23      7.15 o 
   3   6   7       30.28       29.29      6.93 o 
   4   6   7       29.17       14.07     10.20 o 
  -5   7   7       42.22        5.40      7.52 o 
  -4   7   7       28.63       39.71      9.42 o 
  -3   7   7       34.31       25.02     19.85 o 
  -2   7   7       80.98       72.30      6.61 o 
  -1   7   7      219.43      226.68     16.40 o 
   0   7   7     1594.30     1607.05     11.66 o 
   1   7   7      218.84      211.62      5.57 o 
   2   7   7       81.00       58.64     10.97 o 
   3   7   7       31.36       28.28      7.11 o 
   4   7   7       27.94       60.58     11.87 o 
   5   7   7       41.26       76.97     14.43 o 
  -4   8   7      172.65      168.56      7.24 o 
  -3   8   7        8.67       18.95      4.01 o 
  -2   8   7      217.16      188.10      9.08 o 
  -1   8   7      144.01      143.80     17.09 o 
   0   8   7      405.61      400.72      6.59 o 
   1   8   7      146.55      150.47      4.08 o 
   2   8   7      205.69      196.65     11.12 o 
   3   8   7        7.89       25.23      6.59 o 
   4   8   7      169.69      154.06     13.52 o 
  -4   9   7        3.39       45.21      8.10 o 
  -3   9   7      111.76       84.51      7.61 o 
  -2   9   7       40.30       41.38      5.02 o 
  -1   9   7      248.23      231.44     23.85 o 
   0   9   7      349.73      347.82      7.93 o 
   1   9   7      246.92      220.86      7.18 o 
   2   9   7       37.90       42.81      7.72 o 
   3   9   7      105.03      128.81      9.13 o 
   4   9   7        3.27       -5.86      5.86 o 
  -4  10   7        5.09       -8.26      8.26 o 
  -3  10   7        3.50       47.55      6.52 o 
  -2  10   7        2.73       13.93      4.72 o 
  -1  10   7      448.29      409.08     38.28 o 
   0  10   7        8.06        6.92      7.55 o 
   1  10   7      440.10      428.61      9.81 o 
   2  10   7        2.64       17.25      7.53 o 
   3  10   7        3.10       43.00      6.36 o 
   4  10   7        4.84       -8.42      8.42 o 
  -3  11   7       89.19       41.96      7.48 o 
  -2  11   7       58.28       49.52      6.33 o 
  -1  11   7       61.73       39.07      4.67 o 
   0  11   7      320.58      258.57     10.02 o 
   1  11   7       63.69       51.31     10.30 o 
   2  11   7       59.55       78.04      9.31 o 
   3  11   7       90.03      134.48      9.80 o 
  -3  12   7       61.69      114.13      8.46 o 
  -2  12   7      135.64      143.27      9.97 o 
  -1  12   7       16.03       31.47     19.57 o 
   0  12   7      237.63      222.24      9.08 o 
   1  12   7       15.96       33.02     10.11 o 
   2  12   7      134.45      136.21     12.60 o 
   3  12   7       61.91       84.49      9.80 o 
  -2  13   7       26.27       34.90      7.96 o 
  -1  13   7       99.77       58.67     12.87 o 
   0  13   7      226.22      220.93     21.16 o 
   2  13   7       26.52       -5.99     11.20 o 
  -1  14   7      147.91      179.81     10.49 o 
   0  14   7        7.62        7.10     32.11 o 
   1  14   7      147.15      209.56     15.04 o 
   0   0   8       16.50        7.44      2.22 o 
   1   0   8     2630.59     2703.31     13.87 o 
   2   0   8     2004.35     2153.80     18.10 o 
   3   0   8       19.30       21.31      2.80 o 
   4   0   8      132.05       94.56     10.63 o 
   5   0   8       10.07       30.53     10.90 o 
  -5   1   8       20.83        4.34      5.13 o 
  -4   1   8      217.21      221.34     12.15 o 
  -3   1   8       12.09        4.63      5.64 o 
  -2   1   8      188.73      177.22      3.91 o 
  -1   1   8     2585.74     2631.72     14.78 o 
   0   1   8     2766.05     2741.36     39.43 o 
   1   1   8     2614.51     2633.40     49.80 o 
   2   1   8      195.42      177.32      8.68 o 
   3   1   8       11.26       18.26      4.37 o 
   4   1   8      215.93      226.11     12.92 o 
   5   1   8       19.97       -1.74     10.04 o 
  -5   2   8       75.92       71.71     11.43 o 
  -4   2   8       41.22       66.04     20.01 o 
  -3   2   8      288.16      315.01     14.21 o 
  -2   2   8      720.43      734.32      5.14 o 
  -1   2   8       60.12       56.65      2.31 o 
   0   2   8       75.95       68.41      3.35 o 
   1   2   8       64.70       59.96      3.85 o 
   2   2   8      719.78      748.65     19.64 o 
   3   2   8      300.65      336.36     12.73 o 
   4   2   8       41.47       37.41     10.28 o 
   5   2   8       76.34       97.84     13.12 o 
  -5   3   8       12.82       20.59     10.14 o 
  -4   3   8       71.97       79.21     10.72 o 
  -3   3   8       19.93       26.43      6.48 o 
  -2   3   8      313.18      278.35      4.16 o 
  -1   3   8      463.42      448.38      5.54 o 
   0   3   8     1636.57     1697.53      7.45 o 
   1   3   8      444.23      434.12      4.29 o 
   2   3   8      325.35      287.61      6.29 o 
   3   3   8       20.54       22.43      5.09 o 
   4   3   8       76.13       70.54     11.98 o 
   5   3   8       12.14       13.34     12.25 o 
  -5   4   8       26.17       31.72      7.51 o 
  -4   4   8        8.44       10.70      4.32 o 
  -3   4   8      110.16      116.28     11.39 o 
  -2   4   8      142.40      148.22      5.55 o 
  -1   4   8      363.41      388.90      5.52 o 
   0   4   8        9.81        4.82      1.82 o 
   1   4   8      361.34      386.54      3.56 o 
   2   4   8      140.27      144.71      6.24 o 
   3   4   8      111.05      113.70      6.43 o 
   4   4   8        8.23        1.43     10.07 o 
   5   4   8       26.47       12.44     11.45 o 
  -4   5   8      228.10      260.73      8.67 o 
  -3   5   8        2.31       10.39      8.37 o 
  -2   5   8      231.01      236.56     10.51 o 
  -1   5   8      347.53      343.63      8.58 o 
   0   5   8     1584.70     1681.00     11.06 o 
   1   5   8      351.01      330.13      3.81 o 
   2   5   8      223.09      224.22     10.16 o 
   3   5   8        2.44        0.03      5.19 o 
   4   5   8      230.81      282.09     15.57 o 
   5   5   8        6.56       30.47     13.13 o 
  -5   6   8      128.33      215.12     12.53 o 
  -4   6   8       28.07       81.25      8.31 o 
  -3   6   8      354.11      370.19      9.39 o 
  -2   6   8       60.06       67.39      8.36 o 
  -1   6   8       13.77        1.54      4.12 o 
   0   6   8       95.55      107.52      4.90 o 
   1   6   8       13.89       14.67      4.15 o 
   2   6   8       61.14       40.33      7.15 o 
   3   6   8      366.44      394.01     10.42 o 
   4   6   8       27.48        8.60     10.19 o 
   5   6   8      127.48      110.99     15.59 o 
  -5   7   8       21.87        7.72      7.91 o 
  -4   7   8      202.49      196.02      7.84 o 
  -3   7   8       94.39      105.19      6.31 o 
  -2   7   8     1108.60     1110.10     22.01 o 
  -1   7   8      396.31      417.04     16.76 o 
   0   7   8       44.48       40.01      3.43 o 
   1   7   8      392.61      402.59      6.28 o 
   2   7   8     1121.07     1087.00     21.70 o 
   3   7   8       92.28      104.86      9.64 o 
   4   7   8      200.54      208.15     15.26 o 
   5   7   8       21.26       21.07     12.84 o 
  -4   8   8       30.89        7.00      7.20 o 
  -3   8   8      227.55      206.82      7.38 o 
  -2   8   8      188.31      157.68     11.74 o 
  -1   8   8      118.26       92.86      6.23 o 
   0   8   8      908.12      946.03     11.52 o 
   1   8   8      119.65      102.71      4.43 o 
   2   8   8      189.70      194.18     11.91 o 
   3   8   8      228.66      222.87     13.09 o 
   4   8   8       31.08       30.62     11.59 o 
  -4   9   8       53.98       30.99      6.58 o 
  -3   9   8       73.89      101.88      7.84 o 
  -2   9   8      174.60      183.18     10.38 o 
  -1   9   8     1008.67     1009.28     20.00 o 
   0   9   8       40.13       40.55      5.02 o 
   1   9   8     1010.67     1003.85     10.16 o 
   2   9   8      169.34      163.73     12.15 o 
   3   9   8       75.08       77.16     10.80 o 
   4   9   8       52.90       18.27     10.62 o 
  -4  10   8       35.43       42.73      8.67 o 
  -3  10   8      402.35      432.82     15.81 o 
  -2  10   8        5.23       -4.87      4.87 o 
  -1  10   8        8.20       -5.00      5.00 o 
   0  10   8       53.95       36.42     12.50 o 
   1  10   8        7.72       -9.46     10.82 o 
   3  10   8      400.59      444.47     18.15 o 
   4  10   8       35.48       43.15     20.22 o 
  -3  11   8       12.71       21.93      7.46 o 
  -2  11   8      308.99      331.98     48.09 o 
  -1  11   8      143.19      151.81      7.39 o 
   0  11   8       56.97       44.44     11.18 o 
   1  11   8      142.67      139.27     12.71 o 
   2  11   8      308.64      297.89     15.72 o 
   3  11   8       13.23        0.89     11.74 o 
  -3  12   8       29.87       -6.58      8.48 o 
  -2  12   8       34.61       -7.25      7.25 o 
  -1  12   8       55.22       32.06     20.36 o 
   0  12   8     1017.98      998.01     16.27 o 
   1  12   8       54.34       45.37     10.44 o 
   2  12   8       35.13       43.41     11.75 o 
   3  12   8       30.37       47.67     13.01 o 
  -2  13   8       57.92      109.10      8.47 o 
  -1  13   8      247.33      275.30     11.83 o 
   0  13   8       15.91        9.46     28.95 o 
   1  13   8      249.66      219.74     15.28 o 
   2  13   8       57.83       78.47     13.01 o 
  -1  14   8       23.81       40.24     12.69 o 
   0  14   8       26.23       68.78     12.34 o 
   1  14   8       22.86        2.19     12.50 o 
   1   0   9      234.70      259.07      4.89 o 
   2   0   9      568.63      584.81      7.64 o 
   3   0   9       51.10       32.99      4.60 o 
   4   0   9      148.64      115.62     11.48 o 
   5   0   9       52.43       57.65     11.79 o 
  -5   1   9       72.77       87.64     11.99 o 
  -4   1   9      125.12       95.75     10.64 o 
  -3   1   9      115.53       98.72      6.37 o 
  -2   1   9      158.62      164.52      5.27 o 
  -1   1   9      139.39      138.20      4.51 o 
   0   1   9       27.62       34.99      1.77 o 
   1   1   9      139.84      139.96      3.89 o 
   2   1   9      165.31      186.48      9.07 o 
   3   1   9      119.46       99.69      6.81 o 
   4   1   9      127.14      115.66     12.23 o 
   5   1   9       73.32       56.26     11.17 o 
  -5   2   9        0.48       -6.26      6.26 o 
  -4   2   9       41.65       41.62      6.08 o 
  -3   2   9       10.57       12.39      6.82 o 
  -2   2   9      572.02      577.07      7.40 o 
  -1   2   9      818.90      805.80      6.39 o 
   0   2   9      957.63      925.82     15.03 o 
   1   2   9      796.76      773.08      8.76 o 
   2   2   9      563.51      581.44     18.58 o 
   3   2   9        9.56        2.52      8.29 o 
   4   2   9       42.17       42.16     10.85 o 
   5   2   9        0.58       22.08     12.17 o 
  -5   3   9       21.78       13.40      8.07 o 
  -4   3   9      213.53      219.26     12.84 o 
  -3   3   9      567.89      552.63     21.84 o 
  -2   3   9     1038.32     1048.91      7.39 o 
  -1   3   9      104.93      100.77      2.84 o 
   0   3   9      537.15      551.99      5.79 o 
   1   3   9      109.34      105.75      2.31 o 
   2   3   9     1025.65     1049.15     31.30 o 
   3   3   9      563.65      543.81     19.34 o 
   4   3   9      217.26      199.14     13.44 o 
   5   3   9       20.17       11.02     11.24 o 
  -5   4   9       16.65       63.25      9.99 o 
  -4   4   9       95.34      111.28     11.36 o 
  -3   4   9      460.76      420.47     13.05 o 
  -2   4   9       90.53      102.13     10.62 o 
  -1   4   9      148.65      159.90      4.06 o 
   0   4   9      373.82      345.95      5.51 o 
   1   4   9      145.41      163.02      2.69 o 
   2   4   9       88.83      108.51      5.86 o 
   3   4   9      461.21      440.26     16.71 o 
   4   4   9       91.66       90.44     12.86 o 
   5   4   9       17.42       30.35     12.25 o 
  -5   5   9       58.32       61.20      8.32 o 
  -4   5   9       54.89       38.92      4.86 o 
  -3   5   9      585.83      568.51     16.93 o 
  -2   5   9      193.62      214.78      6.07 o 
  -1   5   9      350.40      372.11      5.97 o 
   0   5   9        5.43       10.75      2.01 o 
   1   5   9      344.73      347.40      6.25 o 
   2   5   9      188.55      201.84      7.45 o 
   3   5   9      582.15      552.14     11.66 o 
   4   5   9       55.79       37.97     11.16 o 
   5   5   9       57.96       58.70     13.82 o 
  -5   6   9        1.02       -7.97      7.97 o 
  -4   6   9       41.21       48.47      7.85 o 
  -3   6   9       18.90       11.89      8.64 o 
  -2   6   9      329.37      342.12     13.25 o 
  -1   6   9      314.58      335.48     11.36 o 
   0   6   9     1261.13     1259.60     10.67 o 
   1   6   9      302.90      332.70      5.75 o 
   2   6   9      333.97      353.65     12.92 o 
   3   6   9       20.30       23.95      6.22 o 
   4   6   9       40.53       44.84     11.65 o 
   5   6   9        1.24       44.29     13.34 o 
  -4   7   9      140.68      118.99     29.62 o 
  -3   7   9      226.14      207.58      7.71 o 
  -2   7   9      274.55      264.94     13.21 o 
  -1   7   9      238.40      228.26     14.77 o 
   0   7   9      144.29      158.14      4.92 o 
   1   7   9      243.98      230.34      5.22 o 
   2   7   9      274.57      241.29     12.39 o 
   3   7   9      226.70      192.86      8.78 o 
   4   7   9      141.96      100.45     12.85 o 
  -4   8   9       74.30       98.28     12.25 o 
  -3   8   9      124.79       82.89     10.13 o 
  -2   8   9       54.53       57.25     10.14 o 
  -1   8   9        1.29       10.50      5.35 o 
   0   8   9       11.51       17.80      3.59 o 
   1   8   9        1.15       -2.01      3.60 o 
   2   8   9       59.66       39.02      8.81 o 
   3   8   9      125.76      113.09     11.31 o 
   4   8   9       72.07       97.19     13.39 o 
  -4   9   9        9.60       -6.80      6.80 o 
  -3   9   9      511.88      555.31     17.30 o 
  -2   9   9       69.06       34.33      8.96 o 
  -1   9   9       54.63       37.77      6.15 o 
   0   9   9       13.03       16.96      9.44 o 
   1   9   9       54.18       63.95      3.64 o 
   2   9   9       72.13       59.05      9.33 o 
   3   9   9      512.02      487.61     18.29 o 
  -4  10   9        3.67       53.67      9.18 o 
  -3  10   9      136.85      109.03      8.50 o 
  -2  10   9       12.48       38.34      7.98 o 
  -1  10   9      245.96      253.55     26.45 o 
   0  10   9      370.74      401.82     13.96 o 
   1  10   9      240.01      244.40      7.97 o 
   2  10   9       13.45       -1.35      9.52 o 
   3  10   9      139.27      151.74     13.84 o 
  -3  11   9       40.78       78.48      8.22 o 
  -2  11   9      118.23      132.36      8.39 o 
  -1  11   9      206.80      208.17      8.14 o 
   0  11   9      532.10      489.51     21.76 o 
   1  11   9      204.12      212.05     14.52 o 
   2  11   9      116.51      114.32     12.23 o 
   3  11   9       39.88       62.82     11.93 o 
  -3  12   9       21.74       -8.87      9.24 o 
  -2  12   9      234.20      231.18     11.61 o 
  -1  12   9       89.31      112.76     17.86 o 
   0  12   9        6.48       -9.64      9.64 o 
   1  12   9       87.91       98.89     12.12 o 
   2  12   9      236.00      177.53     15.29 o 
   3  12   9       22.91       41.40     13.60 o 
  -2  13   9       57.29       17.78      8.98 o 
  -1  13   9        7.14       10.48      5.95 o 
   0  13   9        0.52       44.24     36.28 o 
   1  13   9        6.37        3.45     10.87 o 
   2  13   9       57.33       22.62     11.70 o 
  -1  14   9      126.30      135.42     14.90 o 
   0  14   9       40.46       -6.99      6.99 o 
   1  14   9      123.41      144.13     15.17 o 
   0   0  10        2.53        8.33      2.53 o 
   1   0  10      146.49      127.78      8.03 o 
   2   0  10      242.50      229.46      4.96 o 
   3   0  10       10.26       -0.83      4.52 o 
   4   0  10        9.87        2.30      8.83 o 
   5   0  10       10.06        2.79      9.77 o 
  -5   1  10       21.05       33.70     10.81 o 
  -4   1  10        5.08       -2.18      9.21 o 
  -3   1  10       87.26       78.66      5.87 o 
  -2   1  10      245.24      229.13      5.85 o 
  -1   1  10     1159.92     1226.11     17.19 o 
   0   1  10      130.69      123.39      2.44 o 
   1   1  10     1137.56     1187.92     23.62 o 
   2   1  10      235.81      229.25      9.87 o 
   3   1  10       86.35       70.98     14.13 o 
   4   1  10        4.70       10.44     10.15 o 
   5   1  10       21.52       15.84      9.78 o 
  -5   2  10       17.00       -9.96      9.96 o 
  -4   2  10      343.21      327.78      9.63 o 
  -3   2  10      323.43      364.39      8.76 o 
  -2   2  10      160.83      156.29      4.08 o 
  -1   2  10       45.75       51.22      2.16 o 
   0   2  10       20.12       27.64      3.62 o 
   1   2  10       43.81       46.07      2.86 o 
   2   2  10      151.72      165.25      9.39 o 
   3   2  10      318.93      338.84     13.60 o 
   4   2  10      350.52      300.24     15.15 o 
   5   2  10       17.08       34.91     10.62 o 
  -5   3  10       18.03        4.61      5.62 o 
  -4   3  10       17.81       41.33      6.49 o 
  -3   3  10      759.36      731.48     12.02 o 
  -2   3  10      603.44      537.96      7.96 o 
  -1   3  10      198.76      231.38      8.97 o 
   0   3  10      159.20      172.61      2.95 o 
   1   3  10      198.84      202.26      3.26 o 
   2   3  10      608.04      575.62      9.95 o 
   3   3  10      763.65      766.29     19.00 o 
   4   3  10       16.40        1.30      9.78 o 
  -5   4  10       16.26       47.62     11.59 o 
  -4   4  10       38.49       35.29     12.73 o 
  -3   4  10      205.39      214.61     12.05 o 
  -2   4  10      193.21      198.96      5.80 o 
  -1   4  10      195.05      211.50      6.78 o 
   0   4  10       46.08       36.40      3.35 o 
   1   4  10      195.32      200.23      3.31 o 
   2   4  10      188.22      187.09     16.20 o 
   3   4  10      202.90      221.56      8.22 o 
   4   4  10       38.65       39.30     11.11 o 
   5   4  10       15.45       41.92     12.56 o 
  -5   5  10       49.01       96.94      9.33 o 
  -4   5  10        9.78       20.79      8.55 o 
  -3   5  10       38.02       30.18      8.56 o 
  -2   5  10      144.81      147.78      7.66 o 
  -1   5  10      905.67      898.77      9.18 o 
   0   5  10       51.61       71.82      5.80 o 
   1   5  10      906.50      915.10      8.81 o 
   2   5  10      143.91      139.77      6.94 o 
   3   5  10       40.10       46.90      9.21 o 
   4   5  10       10.34       15.39     11.48 o 
   5   5  10       49.56       23.99     13.76 o 
  -5   6  10       27.30       -7.88      7.88 o 
  -4   6  10      114.69      115.46     15.62 o 
  -3   6  10      113.01      125.84     11.20 o 
  -2   6  10      216.27      205.43     11.86 o 
  -1   6  10       94.50      103.83      9.25 o 
   0   6  10        9.33        6.63      3.18 o 
   1   6  10       93.83       93.27      3.92 o 
   2   6  10      216.96      200.16     11.28 o 
   3   6  10      111.94      113.29     19.32 o 
   4   6  10      113.55      178.52     15.50 o 
   5   6  10       27.95       72.93     13.56 o 
  -4   7  10       20.92       -9.04      9.04 o 
  -3   7  10        5.79        5.40      8.50 o 
  -2   7  10     1219.80     1172.43     23.21 o 
  -1   7  10      113.94      124.66     13.57 o 
   0   7  10        2.78        4.54      3.23 o 
   1   7  10      117.20      123.27      5.11 o 
   2   7  10     1220.55     1195.18     23.79 o 
   3   7  10        4.90        4.65      8.59 o 
   4   7  10       22.30       -0.24     10.91 o 
  -4   8  10       76.02       19.27      6.88 o 
  -3   8  10       43.82       39.85      8.92 o 
  -2   8  10      345.41      332.01     14.84 o 
  -1   8  10      450.36      416.93     24.62 o 
   0   8  10       99.34      106.13     12.52 o 
   1   8  10      455.13      443.40      7.39 o 
   2   8  10      351.10      325.85     14.84 o 
   3   8  10       43.46       51.72     15.53 o 
  -4   9  10       13.03       32.95      8.65 o 
  -3   9  10       48.23        3.37      8.56 o 
  -2   9  10      229.60      206.45     13.37 o 
  -1   9  10      421.84      392.07     17.54 o 
   0   9  10       67.88       81.40     10.59 o 
   1   9  10      420.95      389.90     12.02 o 
   2   9  10      230.61      232.88     14.20 o 
   3   9  10       50.65       48.53     11.42 o 
   4   9  10       12.24       24.29     11.44 o 
  -3  10  10       80.86      109.04      7.94 o 
  -2  10  10        3.44       -6.55      6.55 o 
  -1  10  10      198.20      190.23     17.88 o 
   0  10  10       22.43       29.79      3.47 o 
   1  10  10      198.32      178.80     12.87 o 
   2  10  10        3.48        7.77     10.00 o 
   3  10  10       80.68       55.29     11.65 o 
  -3  11  10       27.59       12.69      8.79 o 
  -2  11  10      380.93      343.53     52.32 o 
  -1  11  10        2.70        6.99      9.35 o 
   0  11  10        0.05      -15.07     20.19 o 
   1  11  10        3.40       10.84     10.14 o 
   2  11  10      385.82      331.40     17.13 o 
   3  11  10       28.54       14.16     11.29 o 
  -2  12  10       45.02      111.22      8.10 o 
  -1  12  10        0.83       38.58      7.24 o 
   0  12  10       16.80       27.44      5.62 o 
   1  12  10        1.42       23.10     10.19 o 
   2  12  10       43.91       29.54     11.28 o 
  -2  13  10       75.43       26.82      9.05 o 
  -1  13  10       68.31       19.34      7.25 o 
   0  13  10        3.99       24.64     13.11 o 
   2  13  10       72.86       84.26     14.35 o 
   0  14  10        7.51       -8.21     15.02 o 
   1   0  11      472.30      408.28      8.86 o 
   2   0  11        1.65       -6.80      6.80 o 
   3   0  11      288.07      287.04      8.30 o 
   4   0  11       17.58       24.45      9.84 o 
   5   0  11       58.83       52.54     11.18 o 
  -5   1  11       21.89       35.18     10.61 o 
  -4   1  11       37.09       32.20      5.81 o 
  -3   1  11       48.64       38.25      5.42 o 
  -2   1  11      278.33      253.51      7.44 o 
  -1   1  11      463.30      446.06     10.60 o 
   0   1  11      415.50      437.63      4.07 o 
   1   1  11      466.32      420.92      5.57 o 
   2   1  11      277.28      225.60     10.67 o 
   3   1  11       47.82       30.31      5.24 o 
   4   1  11       39.18       61.49     10.91 o 
   5   1  11       20.91       -2.83     12.13 o 
  -5   2  11        5.24       -5.33     10.70 o 
  -4   2  11       68.32       49.82      9.84 o 
  -3   2  11       24.91       22.21      5.42 o 
  -2   2  11     1011.84      957.54     22.39 o 
  -1   2  11       36.31       33.15      4.06 o 
   0   2  11      468.35      463.39     11.25 o 
   1   2  11       36.37       38.27      2.48 o 
   2   2  11     1013.34      988.13     18.28 o 
   3   2  11       25.73       43.89      9.77 o 
   4   2  11       67.34       34.35      9.86 o 
   5   2  11        5.30       17.33     13.51 o 
  -5   3  11       12.20        4.58     10.49 o 
  -4   3  11       43.97       55.88      6.45 o 
  -3   3  11       89.70       79.91     10.21 o 
  -2   3  11      614.72      605.50      8.91 o 
  -1   3  11      556.10      562.33     11.48 o 
   0   3  11      109.17      116.78      4.98 o 
   1   3  11      558.33      569.16      5.57 o 
   2   3  11      618.22      611.93     17.36 o 
   3   3  11       91.69       93.26     11.52 o 
   4   3  11       45.98       56.71     11.38 o 
   5   3  11       11.57      -12.73     12.73 o 
  -5   4  11       93.42      142.91     13.71 o 
  -4   4  11        2.30        7.27      8.38 o 
  -3   4  11      245.89      263.11     13.07 o 
  -2   4  11      303.86      301.01      7.13 o 
  -1   4  11      565.08      553.23      7.94 o 
   0   4  11      107.32      113.34      5.54 o 
   1   4  11      564.66      559.04      7.20 o 
   2   4  11      305.44      317.02      8.64 o 
   3   4  11      251.55      270.90      9.02 o 
   4   4  11        1.98       -7.66     10.77 o 
   5   4  11       94.52      130.69     15.03 o 
  -5   5  11        3.61       28.32      7.81 o 
  -4   5  11       17.80       31.73     10.72 o 
  -3   5  11      233.77      219.74     12.29 o 
  -2   5  11      403.46      366.14     13.52 o 
  -1   5  11      143.50      126.31      8.65 o 
   0   5  11       52.73       61.16      3.77 o 
   1   5  11      148.77      137.38      4.33 o 
   2   5  11      406.75      382.47     15.15 o 
   3   5  11      236.91      214.84     11.35 o 
   4   5  11       19.77       16.24     12.54 o 
   5   5  11        3.42      -13.21     13.21 o 
  -4   6  11       50.81       41.61     12.34 o 
  -3   6  11      117.30      121.11     11.09 o 
  -2   6  11      472.76      460.39     15.72 o 
  -1   6  11      224.25      229.80     10.96 o 
   0   6  11        0.20       -0.14      4.22 o 
   1   6  11      227.28      215.65      5.24 o 
   2   6  11      470.63      454.62     11.12 o 
   3   6  11      116.73      105.40     17.49 o 
   4   6  11       50.82       32.49     12.66 o 
  -4   7  11       60.71       69.55     21.00 o 
  -3   7  11       24.54       22.57      8.94 o 
  -2   7  11      348.60      368.75     14.94 o 
  -1   7  11       42.29       37.88      7.39 o 
   0   7  11      175.42      182.69      5.51 o 
   1   7  11       40.59       38.23      4.78 o 
   2   7  11      341.05      372.85     15.21 o 
   3   7  11       25.44       24.61     10.09 o 
   4   7  11       62.99       86.77     13.98 o 
  -4   8  11       17.57       35.88      7.71 o 
  -3   8  11       34.16       27.48      4.94 o 
  -2   8  11        3.45       -3.98      8.66 o 
  -1   8  11      183.98      189.21     17.34 o 
   0   8  11        3.47        6.18      3.53 o 
   1   8  11      184.20      179.42     13.11 o 
   2   8  11        3.85       -4.11      8.28 o 
   3   8  11       31.36       19.40      7.51 o 
  -4   9  11       10.04       74.54      8.33 o 
  -2   9  11       19.34       40.73     10.17 o 
  -1   9  11      102.81      104.08     17.50 o 
   0   9  11       88.51      117.94     16.37 o 
   1   9  11      105.86       99.38     13.07 o 
   2   9  11       16.94       -2.67      9.22 o 
   3   9  11        3.97        4.51     10.01 o 
   4   9  11        9.05       12.48     12.48 o 
  -3  10  11       22.21       47.42      7.59 o 
  -1  10  11      136.97       85.60     27.03 o 
   0  10  11       50.03       42.63      8.80 o 
   1  10  11      140.12      107.63     11.60 o 
   2  10  11       26.20       18.82     10.60 o 
   3  10  11       22.35       36.31     12.38 o 
  -3  11  11       28.09       -4.89      8.31 o 
  -2  11  11      122.34      148.78      9.05 o 
  -1  11  11       15.60       27.49     12.62 o 
   0  11  11       23.95        7.12     13.84 o 
   1  11  11       18.15       13.32     10.63 o 
   2  11  11      122.50      210.43     13.73 o 
   3  11  11       27.68       52.29     12.34 o 
  -2  12  11       55.62       66.07     31.15 o 
  -1  12  11        6.38       10.50     27.80 o 
   0  12  11        1.55       59.88     18.40 o 
   2  12  11       54.51       73.46     12.56 o 
  -1  13  11       44.44       67.24      8.38 o 
   0  13  11        9.83       59.12     12.18 o 
   1  13  11       45.28        3.50     11.64 o 
   0   0  12     1963.82     2148.68     11.40 o 
   1   0  12      153.19      154.55      7.80 o 
   2   0  12       15.30       12.34      7.74 o 
   3   0  12      130.66      154.64      8.57 o 
   4   0  12       15.19       10.25     12.84 o 
   5   0  12        5.67        0.04     11.42 o 
  -5   1  12       16.44       37.85     12.10 o 
  -4   1  12       48.58       30.82      5.77 o 
  -3   1  12      458.45      437.04     21.53 o 
  -2   1  12     1019.86     1039.96     17.62 o 
  -1   1  12      328.90      356.34     10.09 o 
   0   1  12      172.80      184.35      3.65 o 
   1   1  12      332.22      353.58      5.40 o 
   2   1  12     1026.34     1008.71     18.36 o 
   3   1  12      460.52      436.37     11.33 o 
   4   1  12       48.99       44.54     10.23 o 
   5   1  12       15.66       30.76     12.22 o 
  -5   2  12       27.86       25.12     12.02 o 
  -4   2  12      137.88      138.45     16.36 o 
  -3   2  12      198.71      166.60      7.81 o 
  -2   2  12      357.36      340.97      8.49 o 
  -1   2  12      419.00      434.84     17.59 o 
   0   2  12      105.94       94.06      4.49 o 
   1   2  12      417.94      436.79      6.81 o 
   2   2  12      366.00      341.66     12.43 o 
   3   2  12      199.51      192.72     12.10 o 
   4   2  12      138.46      134.67     12.51 o 
   5   2  12       27.98        7.85     12.02 o 
  -5   3  12       63.12       31.61     11.43 o 
  -4   3  12       77.20       68.41     12.45 o 
  -3   3  12      109.51      107.35      6.79 o 
  -2   3  12      247.48      224.30      7.74 o 
  -1   3  12      259.85      255.73     10.50 o 
   0   3  12        3.93        9.45      3.02 o 
   1   3  12      253.86      241.95      6.80 o 
   2   3  12      245.35      224.37     11.66 o 
   3   3  12      115.99       89.86     10.85 o 
   4   3  12       77.15       91.29     13.34 o 
   5   3  12       64.39       95.65     14.96 o 
  -5   4  12       11.66       20.79      7.65 o 
  -4   4  12      118.11      148.36     18.33 o 
  -3   4  12      222.59      247.05      8.75 o 
  -2   4  12      105.32      102.68      9.00 o 
  -1   4  12      247.24      245.23     10.78 o 
   0   4  12       95.94       90.39      3.84 o 
   1   4  12      234.60      235.06      6.15 o 
   2   4  12      104.49       96.84     13.44 o 
   3   4  12      226.24      234.44     13.93 o 
   4   4  12      119.27      106.02     12.64 o 
   5   4  12       12.17       35.23     12.88 o 
  -4   5  12       13.39        9.88      8.81 o 
  -3   5  12      162.70      196.37     11.77 o 
  -2   5  12      381.99      379.44     13.55 o 
  -1   5  12       23.96       13.32      6.59 o 
   0   5  12      183.94      183.31      6.03 o 
   1   5  12       22.94       16.37      2.80 o 
   2   5  12      390.68      373.91     10.07 o 
   3   5  12      163.76      203.81      8.61 o 
   4   5  12       13.51       40.39     12.21 o 
  -4   6  12      143.78      129.50     12.28 o 
  -3   6  12       55.69       43.37      9.22 o 
  -2   6  12      204.15      202.88     11.36 o 
  -1   6  12      310.02      291.91     11.71 o 
   0   6  12      172.59      174.00      8.95 o 
   1   6  12      312.58      292.29      6.90 o 
   2   6  12      213.35      215.58      8.69 o 
   3   6  12       55.90       51.05      6.97 o 
   4   6  12      139.90      127.11     13.93 o 
  -4   7  12       10.89        9.56     10.06 o 
  -3   7  12      139.82      144.00     11.96 o 
  -2   7  12      310.76      329.20     14.71 o 
  -1   7  12       16.99       26.97      8.31 o 
   0   7  12      277.72      270.67      9.53 o 
   1   7  12       17.24       14.02      4.63 o 
   2   7  12      311.21      317.53     10.42 o 
   3   7  12      139.37      130.92      9.14 o 
   4   7  12       10.82       17.67     12.49 o 
  -4   8  12       18.35       -0.27     10.30 o 
  -3   8  12       17.17        9.26      8.62 o 
  -2   8  12      202.88      203.74     13.04 o 
  -1   8  12      454.39      481.81     15.99 o 
   0   8  12        1.26        8.09      3.67 o 
   1   8  12      456.89      451.70      8.00 o 
   2   8  12      203.72      220.60     13.32 o 
   3   8  12       16.65       21.52     11.08 o 
   4   8  12       18.38        9.03     13.22 o 
  -3   9  12       19.77       42.65     10.79 o 
  -2   9  12      166.05      222.79     13.39 o 
  -1   9  12       24.94       26.93     12.76 o 
   0   9  12       60.82       67.25      4.84 o 
   1   9  12       23.97       15.49      4.30 o 
   2   9  12      169.16      185.62     14.36 o 
   3   9  12       19.23       12.55     11.73 o 
  -2  10  12      349.11      280.77     15.63 o 
  -1  10  12      120.82      117.50      5.84 o 
   0  10  12       13.76      -11.04     21.44 o 
   1  10  12      121.50      158.83     13.20 o 
   2  10  12      346.53      359.03     17.90 o 
   3  10  12       10.38       -1.69     11.06 o 
  -3  11  12       98.92      138.48      9.33 o 
  -2  11  12       63.97       74.23      8.27 o 
  -1  11  12       17.38       11.96      9.56 o 
   0  11  12        0.35       32.21     23.78 o 
   1  11  12       16.53       26.96     11.70 o 
   2  11  12       64.80       55.07     11.59 o 
   3  11  12       97.65       44.94     11.83 o 
  -1  12  12      109.80       82.44      6.18 o 
   0  12  12       38.93        9.32      6.24 o 
  -1  13  12       83.32      161.89      9.75 o 
   0  13  12      113.05      144.27     34.23 o 
   1  13  12       83.27      131.27     15.40 o 
   1   0  13       32.66       40.93      5.17 o 
   2   0  13      333.45      294.38     11.63 o 
   3   0  13      397.36      419.05     10.29 o 
   4   0  13       33.00       18.42     10.06 o 
   5   0  13       37.99        7.82     11.77 o 
  -5   1  13        4.04       12.00     11.57 o 
  -4   1  13       38.88       49.06      6.74 o 
  -3   1  13      327.89      293.42     12.31 o 
  -2   1  13       80.82       84.38      5.97 o 
  -1   1  13      318.54      307.12      6.42 o 
   0   1  13      227.25      250.54      6.24 o 
   1   1  13      324.15      301.41      6.50 o 
   2   1  13       81.90       98.44      9.18 o 
   3   1  13      325.64      353.09     14.45 o 
   4   1  13       40.24       19.83      9.78 o 
   5   1  13        3.65       47.67     13.14 o 
  -5   2  13       33.16       48.67     12.07 o 
  -4   2  13       37.04       21.60      6.21 o 
  -3   2  13      101.06       75.11      6.73 o 
  -2   2  13      280.08      279.65     21.91 o 
  -1   2  13      246.97      233.69     18.66 o 
   0   2  13      742.79      769.63     15.60 o 
   1   2  13      243.26      241.42     10.57 o 
   2   2  13      274.11      275.31     11.88 o 
   3   2  13      100.44       73.86     10.52 o 
   4   2  13       37.17       31.17     11.06 o 
   5   2  13       32.95      -11.23     11.23 o 
  -4   3  13       69.45       69.08      7.83 o 
  -3   3  13       30.84       26.48      6.12 o 
  -2   3  13      624.01      609.70     13.54 o 
  -1   3  13      463.14      472.22     13.80 o 
   0   3  13       75.57       82.62      4.14 o 
   1   3  13      467.33      458.71      5.60 o 
   2   3  13      620.12      600.37     16.46 o 
   3   3  13       31.23       30.91     10.13 o 
   4   3  13       67.72       72.94     11.38 o 
  -4   4  13       33.90       50.89      7.60 o 
  -3   4  13      488.73      490.20     11.35 o 
  -2   4  13      605.27      582.27     16.29 o 
  -1   4  13       72.00       68.38      8.16 o 
   0   4  13      153.37      166.48     12.46 o 
   1   4  13       71.68       78.55      3.19 o 
   2   4  13      603.22      572.98     16.59 o 
   3   4  13      484.28      481.70     17.75 o 
   4   4  13       34.57       25.22     11.20 o 
  -4   5  13       40.95       40.26     10.23 o 
  -3   5  13       49.34       41.26      9.32 o 
  -2   5  13      183.22      199.85     11.30 o 
  -1   5  13      160.90      146.59      9.82 o 
   0   5  13       59.13       45.66      9.74 o 
   1   5  13      156.59      160.58      4.48 o 
   2   5  13      177.75      175.44     10.59 o 
   3   5  13       47.23       31.79      7.05 o 
   4   5  13       41.10       52.04     13.31 o 
  -4   6  13       11.81       51.09     10.73 o 
  -3   6  13      147.37      128.56     11.47 o 
  -2   6  13        4.25       -3.50      7.91 o 
  -1   6  13      177.46      185.25     11.12 o 
   0   6  13      426.12      467.46      9.28 o 
   1   6  13      178.79      181.55      4.79 o 
   2   6  13        5.44       -3.71      7.65 o 
   3   6  13      147.74      154.28      9.26 o 
   4   6  13       11.92       -0.17     11.35 o 
  -4   7  13       13.99       -7.72     11.53 o 
  -3   7  13       14.78       32.44      9.80 o 
  -2   7  13      287.46      304.84     14.03 o 
  -1   7  13      188.07      196.40     11.60 o 
   0   7  13       15.51        8.58      4.08 o 
   1   7  13      196.15      195.17      5.89 o 
   2   7  13      294.33      286.13     27.59 o 
   3   7  13       15.68        9.02      8.60 o 
   4   7  13       13.17       10.36     12.44 o 
  -4   8  13       13.03        2.54      7.74 o 
  -3   8  13       65.54       57.21     11.23 o 
  -2   8  13      115.20      129.99     12.00 o 
  -1   8  13       47.75       31.62      9.51 o 
   0   8  13       97.47       82.12      5.26 o 
   1   8  13       49.42       54.65      4.32 o 
   2   8  13      113.87       84.13      7.65 o 
   3   8  13       64.48       51.02     12.48 o 
   4   8  13       13.50       28.01     13.88 o 
  -3   9  13        6.09       33.28     11.39 o 
  -2   9  13       84.16       68.73     11.16 o 
  -1   9  13       90.97       91.08      6.65 o 
   0   9  13        0.81       -5.14      5.14 o 
   1   9  13       94.23      105.51     14.33 o 
   2   9  13       81.24       79.48     12.27 o 
   3   9  13        6.89        8.08     10.78 o 
  -2  10  13       86.22      101.72     12.73 o 
  -1  10  13       26.37       49.23      7.89 o 
   0  10  13      124.08      134.04     12.58 o 
   1  10  13       27.70       31.22     15.88 o 
   2  10  13       86.91      104.44     13.60 o 
   3  10  13        8.28       61.68     14.12 o 
  -1  11  13       49.73       93.05     13.55 o 
   0  11  13       34.40       70.34     11.60 o 
   2  11  13       62.80       84.93     13.85 o 
  -2  12  13       27.69       17.60      8.87 o 
  -1  12  13       84.26       72.26      6.83 o 
   0  12  13        1.38       -1.53     33.74 o 
   1  12  13       84.26       81.69     13.66 o 
   2  12  13       26.83       75.64     14.27 o 
   0  13  13        0.04       54.21     17.09 o 
   0   0  14       86.95       91.91      4.33 o 
   1   0  14      825.57      797.44     39.34 o 
   2   0  14       78.64       65.65      8.92 o 
   3   0  14        0.40        2.91      5.58 o 
   4   0  14       14.01        5.22     10.31 o 
  -4   1  14       37.82       48.42     10.90 o 
  -3   1  14       21.64       24.98      5.82 o 
  -2   1  14       94.77       95.05      6.36 o 
  -1   1  14      106.06      105.57     12.12 o 
   0   1  14      902.90      906.00     18.34 o 
   1   1  14      102.22       92.26      5.51 o 
   2   1  14       93.99       80.50      9.73 o 
   3   1  14       20.65       15.04      9.47 o 
   4   1  14       39.81       23.01     10.17 o 
  -4   2  14       32.78       30.56      6.56 o 
  -3   2  14      283.52      267.56      9.30 o 
  -2   2  14      220.88      217.65     19.63 o 
  -1   2  14      114.03      116.49      5.80 o 
   0   2  14      113.38      121.55      4.88 o 
   1   2  14      110.72      105.60      5.32 o 
   2   2  14      216.90      187.53     11.07 o 
   3   2  14      287.34      274.28     14.11 o 
   4   2  14       32.82       60.74     11.64 o 
  -4   3  14       26.27       37.21      6.75 o 
  -3   3  14      107.10      114.19      9.19 o 
  -2   3  14      119.92      119.41      6.90 o 
  -1   3  14      145.95      157.68      6.26 o 
   0   3  14      152.64      124.10      8.38 o 
   1   3  14      143.05      142.51      3.89 o 
   2   3  14      118.77      121.45     10.08 o 
   3   3  14      107.25      120.41     12.32 o 
   4   3  14       25.63       12.41     10.71 o 
  -4   4  14       55.32       55.62     14.18 o 
  -3   4  14       41.35       47.88     11.30 o 
  -2   4  14      396.61      390.59     14.14 o 
  -1   4  14      275.18      278.67     14.90 o 
   0   4  14      152.41      168.71      6.53 o 
   1   4  14      278.97      266.32     11.75 o 
   2   4  14      396.67      398.29     14.86 o 
   3   4  14       40.23       32.30     11.20 o 
   4   4  14       55.32       56.48     12.69 o 
  -4   5  14       64.39       61.22     11.82 o 
  -3   5  14      128.88      114.92     10.67 o 
  -2   5  14      145.95      151.76     10.83 o 
  -1   5  14      165.95      178.32     12.34 o 
   0   5  14      568.52      556.55     17.78 o 
   1   5  14      163.82      164.21      8.49 o 
   2   5  14      151.09      170.66      8.36 o 
   3   5  14      127.90      140.10     14.10 o 
   4   5  14       63.54       38.73     12.87 o 
  -4   6  14       77.38      123.90     13.61 o 
  -3   6  14      174.67      212.86     13.51 o 
  -2   6  14      151.58      141.56     11.28 o 
  -1   6  14       68.04       72.31      6.10 o 
   0   6  14        0.04       -2.56      4.74 o 
   1   6  14       67.14       69.90      4.00 o 
   2   6  14      150.15      132.21     12.52 o 
   3   6  14      175.11      176.15      9.60 o 
   4   6  14       78.83      111.04     15.99 o 
  -4   7  14        9.28       -5.24     10.02 o 
  -3   7  14       13.31        6.67     10.11 o 
  -2   7  14       23.83       41.05      9.62 o 
  -1   7  14      298.57      291.45      8.55 o 
   0   7  14      377.19      341.27     18.44 o 
   1   7  14      296.52      282.82      5.90 o 
   2   7  14       22.85       19.39      9.95 o 
   3   7  14       14.18       15.35     11.36 o 
   4   7  14        8.24      -12.44     12.44 o 
  -3   8  14       92.12      116.52     12.78 o 
  -2   8  14      110.16      135.50     12.50 o 
  -1   8  14      377.44      389.87     10.02 o 
   0   8  14      288.44      316.33     15.27 o 
   1   8  14      380.27      388.70     26.36 o 
   2   8  14      111.34      111.25     34.96 o 
   3   8  14       91.13       98.99     16.66 o 
  -3   9  14       51.46       69.96     11.77 o 
  -2   9  14       22.26        8.82     10.65 o 
  -1   9  14      115.67      136.38      7.49 o 
   0   9  14       57.01       56.88      5.36 o 
   1   9  14      120.39      147.25      6.87 o 
   2   9  14       22.57       12.61      6.85 o 
   3   9  14       51.51       54.49     17.18 o 
  -2  10  14       50.77      109.71     12.94 o 
  -1  10  14       13.93       31.36      6.24 o 
   0  10  14        7.07       17.86      8.88 o 
   1  10  14       14.13       32.83      5.80 o 
   2  10  14       50.72       18.08     10.93 o 
   3  10  14       32.41       -4.73     32.11 o 
  -1  11  14       65.91       71.53      8.79 o 
   0  11  14      124.66       75.20     25.32 o 
   1  11  14       68.10       78.18     13.07 o 
   2  11  14       32.12       10.83     12.61 o 
  -1  12  14       36.10       91.28      6.94 o 
   0  12  14        1.67       20.78     24.58 o 
   1   0  15        0.31        4.19      3.88 o 
   2   0  15      622.46      596.62     15.93 o 
   3   0  15       20.96       22.71      7.47 o 
   4   0  15      110.23       82.68      9.15 o 
  -4   1  15       33.18       56.61      7.70 o 
  -3   1  15       54.88       53.22      6.53 o 
  -2   1  15      150.81      151.89      7.54 o 
  -1   1  15       28.52       33.53      8.75 o 
   0   1  15       50.67       36.13      4.01 o 
   1   1  15       27.79       34.13      5.81 o 
   2   1  15      148.09      137.90     10.38 o 
   3   1  15       53.40       26.15      8.73 o 
   4   1  15       32.79       34.38      7.40 o 
  -4   2  15        4.76        6.49      9.46 o 
  -3   2  15       45.94       30.38      9.66 o 
  -2   2  15       91.91       98.13     13.71 o 
  -1   2  15      776.37      794.69     17.71 o 
   0   2  15        0.98        4.56      3.22 o 
   1   2  15      775.42      774.64     23.32 o 
   2   2  15       93.76       68.64      9.16 o 
   3   2  15       47.12       36.75     10.55 o 
   4   2  15        4.79       -6.39     10.93 o 
  -4   3  15       24.57        2.04      9.33 o 
  -3   3  15      137.42      131.90      8.65 o 
  -2   3  15      152.93      182.48      8.00 o 
  -1   3  15      232.37      247.86     24.01 o 
   0   3  15      600.75      613.25      7.97 o 
   1   3  15      235.44      227.76      4.68 o 
   2   3  15      151.61      190.32      6.36 o 
   3   3  15      141.63      135.59     12.80 o 
   4   3  15       23.93       20.60     11.54 o 
  -4   4  15      119.85      128.06     16.49 o 
  -3   4  15       61.67       65.90      7.43 o 
  -2   4  15      364.07      364.99     14.49 o 
  -1   4  15       73.44       94.85      6.01 o 
   0   4  15      106.79      113.64      5.96 o 
   1   4  15       73.45       75.00      4.33 o 
   2   4  15      373.95      383.09     15.23 o 
   3   4  15       61.82       46.21     11.53 o 
   4   4  15      120.14      166.37     15.08 o 
  -4   5  15       29.32       45.42     11.20 o 
  -3   5  15       67.29       68.86     10.72 o 
  -2   5  15       14.74       -1.17      7.77 o 
  -1   5  15      188.72      199.60      7.62 o 
   0   5  15      733.18      759.53     25.66 o 
   1   5  15      193.11      194.49      5.61 o 
   2   5  15       16.05       -1.08      8.86 o 
   3   5  15       69.35       83.97     12.83 o 
   4   5  15       29.39       17.89     12.35 o 
  -4   6  15        7.16       21.64     12.15 o 
  -3   6  15       57.33       80.16     11.03 o 
  -2   6  15      137.03      139.70     11.62 o 
  -1   6  15      482.20      511.14     13.11 o 
   0   6  15      276.27      285.92      8.22 o 
   1   6  15      478.50      487.78     24.80 o 
   2   6  15      137.37      147.33     17.63 o 
   3   6  15       57.99       59.65     25.85 o 
   4   6  15        6.98       -3.96     13.19 o 
  -3   7  15       77.66       63.37     11.15 o 
  -1   7  15      120.07      125.09     16.22 o 
   0   7  15       59.63       52.42      5.54 o 
   1   7  15      117.44      112.28      6.26 o 
   2   7  15       14.44       10.20      8.27 o 
   3   7  15       77.87       75.80      8.91 o 
  -2   8  15        4.98       -8.71      8.71 o 
  -1   8  15       48.70       61.09     20.40 o 
   0   8  15       14.47       10.17      5.17 o 
   1   8  15       48.08       50.97     10.70 o 
   2   8  15        5.60       -7.12      9.49 o 
   3   8  15       57.95       45.91      8.41 o 
  -3   9  15       39.46       27.43     10.57 o 
  -2   9  15       39.30       50.33     11.13 o 
  -1   9  15       56.82       68.52      8.15 o 
   0   9  15      321.73      331.61      8.30 o 
   1   9  15       58.86       60.59     18.35 o 
   2   9  15       38.07       16.31     14.43 o 
   3   9  15       39.23       27.81     11.31 o 
  -2  10  15        1.40       16.67     10.14 o 
  -1  10  15       25.35       19.62      5.96 o 
   0  10  15       66.23       94.24      7.41 o 
   1  10  15       27.69       25.89     11.86 o 
   2  10  15        1.60       39.39     11.85 o 
  -1  11  15       15.05       30.90      8.60 o 
   0  11  15       31.47       20.81      7.70 o 
   1  11  15       15.47       37.47     12.32 o 
   2  11  15       28.24       32.68     12.77 o 
   0  12  15       25.39      110.64     64.17 o 
   0   0  16      250.39      256.39      9.70 o 
   1   0  16       39.92       66.24      5.60 o 
   2   0  16      147.65      127.90     10.22 o 
   3   0  16       44.01       37.87     19.88 o 
   4   0  16        1.65        0.35      9.56 o 
  -4   1  16       72.78       81.05     15.33 o 
  -3   1  16       16.15        9.70      6.45 o 
  -2   1  16      145.00      137.62     15.74 o 
  -1   1  16      108.30      118.20      9.00 o 
   0   1  16       21.14       18.51      3.94 o 
   1   1  16      104.64      108.62      4.41 o 
   2   1  16      144.11      129.71     10.47 o 
   3   1  16       16.04        3.37      6.16 o 
   4   1  16       72.98       72.36     14.45 o 
  -4   2  16        6.34       -8.16      9.83 o 
  -3   2  16      265.84      281.33     26.63 o 
  -2   2  16        7.21        4.77      5.73 o 
  -1   2  16       43.96       46.24      7.21 o 
   0   2  16       52.28       55.61     16.71 o 
   1   2  16       41.88       36.69      7.25 o 
   2   2  16        7.54       20.23      7.43 o 
   3   2  16      267.35      289.82     15.33 o 
   4   2  16        6.52       -6.32     11.24 o 
  -4   3  16       55.12       89.10     11.63 o 
  -3   3  16       62.43       56.67     16.32 o 
  -2   3  16       61.26       57.40      7.27 o 
  -1   3  16       73.55       63.23      5.78 o 
   0   3  16        0.69        1.48      3.93 o 
   1   3  16       78.07       71.05      3.49 o 
   2   3  16       59.92       53.65      9.13 o 
   3   3  16       62.76       31.24     10.48 o 
   4   3  16       57.11       99.59     13.96 o 
  -4   4  16        3.31        3.38     14.56 o 
  -3   4  16      110.26       97.61      7.76 o 
  -2   4  16       73.72       91.69     10.39 o 
  -1   4  16       32.87       23.48      5.36 o 
   0   4  16      171.57      184.40      7.05 o 
   1   4  16       32.16       22.23      3.74 o 
   2   4  16       77.75       61.99     10.04 o 
   3   4  16      111.11      118.01     12.77 o 
   4   4  16        3.25       -9.64     11.55 o 
  -4   5  16       41.54      111.54     13.01 o 
  -3   5  16       33.02       41.88     10.22 o 
  -2   5  16        3.22       -8.43      8.43 o 
  -1   5  16       13.80       17.81      5.51 o 
   0   5  16        2.12       -1.97      4.49 o 
   1   5  16       12.10        5.69      6.11 o 
   2   5  16        2.90        8.26      9.66 o 
   3   5  16       33.89       24.47     10.76 o 
   4   5  16       41.10       82.52     14.41 o 
  -3   6  16      152.11      183.70     13.62 o 
  -2   6  16        8.52       23.92      9.29 o 
  -1   6  16      220.33      207.93      8.09 o 
   0   6  16      158.04      146.06     10.41 o 
   1   6  16      221.04      209.53     14.78 o 
   2   6  16        8.81       -0.27      8.50 o 
   3   6  16      149.09      163.98     14.77 o 
  -3   7  16       28.08       12.01      9.63 o 
  -2   7  16       11.76       25.72      9.02 o 
  -1   7  16      239.03      239.19     14.87 o 
   0   7  16       28.12       28.45     10.05 o 
   1   7  16      240.10      246.45     10.95 o 
   2   7  16       13.12       14.22      6.80 o 
   3   7  16       27.51        1.11     11.17 o 
  -3   8  16       14.74       51.77     11.62 o 
  -2   8  16       17.02       -5.99      9.42 o 
  -1   8  16       55.10       70.08     12.18 o 
   0   8  16      401.16      422.06     10.33 o 
   1   8  16       55.68       72.07      7.40 o 
   2   8  16       16.01        7.03      9.14 o 
   3   8  16       14.58       36.84     20.71 o 
  -1   9  16       67.84       77.33     19.23 o 
   0   9  16       47.14       69.42      6.58 o 
   1   9  16       66.14       91.12      7.14 o 
   2   9  16        8.82       -3.55     14.97 o 
  -2  10  16       11.84       -0.97     11.35 o 
  -1  10  16        2.68        5.83      7.92 o 
   0  10  16        1.05       -6.24      7.38 o 
   1  10  16        2.38       10.65      5.52 o 
  -1  11  16       68.30      107.48      7.95 o 
   0  11  16       75.92       74.46     16.21 o 
   1   0  17        3.49       -8.05     12.16 o 
   2   0  17      207.76      213.18     18.18 o 
   3   0  17       50.42       53.59     21.70 o 
   4   0  17        4.70       -1.27      7.11 o 
  -4   1  17       18.68       10.76     19.31 o 
  -3   1  17        5.37       -4.71      6.50 o 
  -2   1  17      138.87      136.94      7.62 o 
  -1   1  17       16.30        8.77      6.69 o 
   0   1  17      200.33      212.99     16.12 o 
   1   1  17       15.43        6.82      4.81 o 
   2   1  17      138.19      141.50      6.50 o 
   3   1  17        6.23        8.53     10.91 o 
   4   1  17       18.80       10.28      7.55 o 
  -4   2  17       28.80       16.63     10.00 o 
  -3   2  17      185.67      185.08     12.74 o 
  -2   2  17      116.81      107.98      7.21 o 
  -1   2  17      378.30      402.41      9.96 o 
   0   2  17       32.79       32.99      6.96 o 
   1   2  17      384.88      395.29     11.90 o 
   2   2  17      114.38      120.43      6.00 o 
   3   2  17      183.19      190.98     13.40 o 
   4   2  17       29.03        3.40     11.07 o 
  -4   3  17       26.41       35.32      8.39 o 
  -3   3  17      127.03      143.71      8.68 o 
  -2   3  17       37.42       52.48      6.49 o 
  -1   3  17      279.20      271.76     13.39 o 
   0   3  17       63.71       73.55      9.73 o 
   1   3  17      277.37      249.18      5.91 o 
   2   3  17       36.46       15.52      8.53 o 
   3   3  17      124.79      106.87     11.41 o 
   4   3  17       25.49       47.91     12.68 o 
  -3   4  17       49.97       47.87     10.13 o 
  -2   4  17      252.20      224.92     13.25 o 
  -1   4  17        9.27        6.46      6.91 o 
   0   4  17       97.49       86.97     11.10 o 
   1   4  17        9.20       -0.52      4.01 o 
   2   4  17      248.68      235.35     12.73 o 
   3   4  17       48.95       60.03     11.88 o 
  -3   5  17        3.26       24.15      9.77 o 
  -2   5  17       30.79       15.88      9.22 o 
  -1   5  17       32.63       32.06      5.58 o 
   0   5  17        0.10       -1.19      4.73 o 
   1   5  17       32.61       26.06     11.16 o 
   2   5  17       29.41       48.03     10.47 o 
   3   5  17        3.73       -5.19     10.21 o 
  -3   6  17       50.59       43.97     10.39 o 
  -2   6  17       20.88       67.69     10.58 o 
  -1   6  17       41.71       31.15      7.84 o 
   0   6  17      147.37      145.91     14.97 o 
   1   6  17       45.74       37.64     18.03 o 
   2   6  17       20.18       -4.57      9.63 o 
   3   6  17       49.48       73.18     12.57 o 
  -3   7  17        5.66       21.18     10.91 o 
  -2   7  17        0.59        1.24      9.06 o 
  -1   7  17      130.87      133.64     14.79 o 
   0   7  17        8.42       13.71      5.06 o 
   1   7  17      132.79      158.68      9.44 o 
   2   7  17        0.42        0.63      9.92 o 
   3   7  17        5.28        5.05     11.75 o 
  -2   8  17        7.25       -5.89     10.02 o 
  -1   8  17       46.91       69.52     21.92 o 
   0   8  17        0.74       17.86      6.59 o 
   1   8  17       46.83       61.14      7.30 o 
   2   8  17        8.32      -10.32     10.32 o 
  -2   9  17       49.63      101.02     13.53 o 
  -1   9  17       18.37       23.23     10.59 o 
   0   9  17       53.91       44.82      7.62 o 
   1   9  17       17.79       25.57      6.45 o 
   2   9  17       50.19       98.12     14.61 o 
  -1  10  17       56.93       85.89     28.50 o 
   1  10  17       56.42       64.62     30.84 o 
   0   0  18     1160.64     1259.04     20.66 o 
   2   0  18       22.42       30.35      8.15 o 
   3   0  18        6.70       10.67      8.43 o 
   4   0  18       20.98       22.48     13.57 o 
  -4   1  18       12.82        7.05      7.57 o 
  -3   1  18       11.15        4.12      6.77 o 
  -2   1  18       42.02       50.79      4.84 o 
  -1   1  18      239.34      225.30     10.03 o 
   0   1  18       29.81       26.94      5.22 o 
   1   1  18      239.82      244.20     10.12 o 
   2   1  18       41.78       47.72      7.03 o 
   3   1  18       11.59        3.53      6.83 o 
   4   1  18       12.37       -2.65      8.11 o 
  -3   2  18       54.91       62.97     15.13 o 
  -2   2  18      123.94      110.10      5.67 o 
  -1   2  18      327.89      377.07      9.49 o 
   0   2  18       12.37       20.33      4.45 o 
   1   2  18      328.67      342.32     24.23 o 
   2   2  18      124.45      110.64     12.97 o 
   3   2  18       53.76       36.21     10.79 o 
  -3   3  18       44.93       64.78      7.64 o 
  -2   3  18      147.21      154.05      8.39 o 
  -1   3  18       39.86       58.84     17.95 o 
   0   3  18       33.32       12.16      4.04 o 
   1   3  18       39.14       30.94      3.76 o 
   2   3  18      147.15      152.99     11.68 o 
   3   3  18       44.84       59.67     12.29 o 
  -3   4  18        8.35       -9.14      9.14 o 
  -2   4  18       65.49       61.65     10.20 o 
  -1   4  18      236.95      277.76     10.70 o 
   0   4  18       10.08       -1.19      6.11 o 
   1   4  18      235.60      224.67      8.12 o 
   2   4  18       65.64       72.73     10.01 o 
   3   4  18        8.36      -10.33     10.33 o 
  -3   5  18       28.39       56.75     11.55 o 
  -2   5  18      180.88      187.98     13.25 o 
  -1   5  18       10.07       25.01      5.67 o 
   0   5  18      408.08      387.30      9.92 o 
   1   5  18       10.49        5.99      6.07 o 
   2   5  18      179.31      149.77     12.19 o 
   3   5  18       27.83       48.37     12.87 o 
  -3   6  18        2.65       -9.83      9.83 o 
  -2   6  18       49.22       70.26     12.08 o 
  -1   6  18      307.28      313.46     15.61 o 
   0   6  18        0.03       -5.15      5.15 o 
   1   6  18      306.23      318.31     12.66 o 
   2   6  18       49.54       81.98     11.99 o 
   3   6  18        2.62        3.06     11.29 o 
  -2   7  18       12.97       -2.27     10.31 o 
  -1   7  18       38.71       47.85      6.34 o 
   0   7  18      199.52      188.10     23.91 o 
   1   7  18       38.56       44.58      7.38 o 
   2   7  18       13.37      -10.03     10.03 o 
  -2   8  18       48.07       47.57      7.03 o 
  -1   8  18      134.61      158.95     27.22 o 
   0   8  18       12.18       19.73     24.63 o 
   1   8  18      132.37      129.74      9.48 o 
   2   8  18       47.71       66.53     13.94 o 
  -1   9  18       13.56       -9.40      9.40 o 
   0   9  18       86.48       40.07      6.47 o 
   1   9  18       13.42       -2.86      5.78 o 
   0  10  18        9.44       15.51     11.12 o 
   1   0  19       73.42       81.56      7.92 o 
   2   0  19        0.01       -8.15     18.59 o 
   3   0  19       77.44       90.14     16.49 o 
  -3   1  19       27.92       40.29      7.56 o 
  -2   1  19       86.18      104.91      5.77 o 
  -1   1  19        9.66        0.12      6.11 o 
   0   1  19        0.00       -4.04     17.81 o 
   1   1  19        8.36       16.10      6.39 o 
   2   1  19       83.95       64.15     11.30 o 
   3   1  19       27.77        6.48      6.87 o 
  -3   2  19       37.76       28.94      6.98 o 
  -2   2  19       20.02       40.39     13.21 o 
  -1   2  19        7.97        6.14      5.15 o 
   0   2  19       20.15       17.86      4.31 o 
   1   2  19        8.33        4.00      5.66 o 
   2   2  19       20.47       46.75      7.82 o 
   3   2  19       38.21       39.31     11.05 o 
  -3   3  19        4.85       27.33      7.00 o 
  -2   3  19      116.28      125.60      7.46 o 
  -1   3  19      107.87      114.42      7.15 o 
   0   3  19        6.55        5.75      5.46 o 
   1   3  19      108.52      121.59      5.03 o 
   2   3  19      117.62      137.21     12.17 o 
   3   3  19        4.61       15.93     10.40 o 
  -3   4  19       32.47       24.41     10.57 o 
  -2   4  19       68.95       78.01      8.03 o 
  -1   4  19      105.46      135.13      7.61 o 
   0   4  19        2.57        0.95      5.19 o 
   1   4  19      107.46       93.29      6.48 o 
   2   4  19       69.12       35.30      9.87 o 
   3   4  19       32.69       40.13     11.62 o 
  -3   5  19        8.16       36.83     11.91 o 
  -2   5  19       84.52       83.42     13.40 o 
  -1   5  19      186.84      210.05      8.49 o 
   0   5  19       93.96       68.81      6.28 o 
   1   5  19      190.53      178.49      7.61 o 
   2   5  19       86.93      113.70     12.61 o 
   3   5  19        8.13        6.75     11.77 o 
  -2   6  19       44.17       70.46     10.47 o 
  -1   6  19      111.09      136.71     23.43 o 
   0   6  19      266.35      298.09      9.41 o 
   1   6  19      110.59       83.26      8.77 o 
  -2   7  19       17.32        9.22     23.18 o 
  -1   7  19       80.02      116.14      7.73 o 
   0   7  19       15.89       35.70     23.76 o 
   1   7  19       78.52       76.06      8.36 o 
  -2   8  19        2.66       43.79      7.13 o 
  -1   8  19        6.39       35.15      6.78 o 
   0   8  19        6.25       12.42     31.60 o 
  -1   9  19       13.93       30.79      9.11 o 
   0   9  19        0.15       -7.34      7.34 o 
   0   0  20      203.99      197.56     10.13 o 
   1   0  20       68.06       74.62      7.98 o 
   2   0  20       27.23       24.98     13.26 o 
   3   0  20       48.60       39.26     23.32 o 
  -3   1  20       62.56       65.91      8.43 o 
  -2   1  20       24.96       22.94     10.10 o 
  -1   1  20        8.41       -2.15      6.19 o 
   0   1  20      159.70      175.57     18.00 o 
   1   1  20        7.85       -5.48      5.48 o 
   2   1  20       25.34       41.30     13.67 o 
   3   1  20       62.94       67.74      7.49 o 
  -3   2  20        5.59       -7.03      7.03 o 
  -2   2  20       47.71       66.09     13.86 o 
  -1   2  20        4.61       16.75      9.55 o 
   0   2  20        1.00       -6.31      6.49 o 
   1   2  20        4.46        3.73      6.08 o 
   2   2  20       45.67       62.83      5.82 o 
  -3   3  20       11.50       22.93      7.45 o 
  -2   3  20        2.68       18.40      5.58 o 
  -1   3  20       20.47       -1.98      5.49 o 
   0   3  20        7.23       14.94      5.24 o 
   1   3  20       20.86        9.08      6.74 o 
  -2   4  20        5.26       22.19     18.88 o 
  -1   4  20       30.70       14.80      7.22 o 
   0   4  20      140.35      147.29      7.80 o 
   1   4  20       33.91       18.30      4.98 o 
  -2   5  20       42.90       62.65     24.46 o 
  -1   5  20        3.10       11.85     14.86 o 
   0   5  20        8.63       13.62      7.27 o 
  -2   6  20       43.00       60.83      7.68 o 
  -1   6  20        2.26        6.53      7.71 o 
   0   6  20       72.80       69.46      6.58 o 
  -1   7  20        7.96        4.14      7.60 o 
   0   7  20        6.51       35.55     25.57 o 
   1   7  20        8.32       -6.36      6.36 o 
  -1   8  20       31.70       49.89     16.47 o 
   0   8  20        1.20        6.76      7.24 o 
   1   0  21       58.67       39.17      6.83 o 
   2   0  21       17.40       62.11      8.04 o 
  -2   1  21       14.76       48.65      7.14 o 
  -1   1  21      125.12      129.74      9.54 o 
   0   1  21        0.29        0.08      3.78 o 
   1   1  21      124.94      119.40      8.59 o 
   2   1  21       14.26       23.94      7.48 o 
  -2   2  21        8.79        1.80      6.71 o 
  -1   2  21       11.07        5.29      6.59 o 
   0   2  21      113.21      105.65      5.65 o 
   1   2  21       10.19        8.80      5.72 o 
  -2   3  21       23.95       27.80     19.18 o 
  -1   3  21       11.28       -5.55      5.55 o 
   0   3  21       26.78       27.17     16.47 o 
   1   3  21       11.96       35.25      6.76 o 
  -2   4  21        2.98       -4.12      6.00 o 
  -1   4  21       46.85       48.35     25.19 o 
   0   4  21        0.10        3.12      9.77 o 
   1   4  21       47.25       47.53     13.59 o 
  -2   5  21       12.28       11.67      6.28 o 
  -1   5  21       12.32       39.19     10.49 o 
   0   5  21        0.34       -3.32      7.45 o 
   1   5  21       11.27       -7.25      7.25 o 
  -1   6  21       30.00        0.14      7.31 o 
   0   6  21       16.00       12.72      7.67 o 
   1   6  21       30.15       13.15      5.44 o 
  -1   7  21        6.01       -7.88      7.88 o 
   0   7  21        3.98       48.28     37.20 o 
   1   7  21        6.53       -6.68      6.68 o 
   0   0  22       31.51       47.57      6.41 o 
   1   0  22       66.12       35.06      7.47 o 
   2   0  22        3.86       12.30      6.32 o 
  -2   1  22       24.64       79.29      7.25 o 
  -1   1  22       30.12       13.10      6.00 o 
   0   1  22      174.76      174.19     19.48 o 
   1   1  22       30.04       27.16      9.17 o 
  -2   2  22       26.85       69.71     42.54 o 
  -1   2  22        3.64       31.17     19.01 o 
   0   2  22       14.96       -1.80      4.70 o 
  -2   3  22       36.58       71.99      9.84 o 
  -1   3  22        5.80        8.10     12.32 o 
   0   3  22        7.53       11.06      9.39 o 
  -1   4  22       54.91       50.16      6.89 o 
   0   4  22      260.09      321.11     37.50 o 
   1   4  22       52.96       61.69      8.07 o 
  -1   5  22      141.12      159.85     20.03 o 
   0   5  22        0.01       -7.53      7.53 o 
   1   5  22      140.74      144.12     10.55 o 
   0   6  22        0.00       -6.98      6.98 o 
   1   0  23        4.20        8.28      6.85 o 
   0   1  23       20.92       17.78     30.35 o 
   1   1  23        4.79       14.13      6.74 o 
  -1   2  23        8.32       48.60     12.76 o 
   0   2  23       12.39       21.77      9.66 o 
  -1   3  23        5.40       -9.44     10.64 o 
   0   3  23       31.41       36.14     14.75 o 
   1   3  23        5.16       15.27      9.72 o 
   0   4  23        0.08       54.45     11.72 o 
   0   0  24      124.69       79.03      8.05 o 
                                                 
